# Supplementary material for: Endocrine Therapy Synergizes with SMAC Mimetics to Potentiate Antigen Presentation and Tumor Regression in Hormone Receptor–Positive Breast Cancer
Source: Cancer Res. 2023 Jul 14;83(19):3284–304. doi: 10.1158/0008-5472.CAN-23-1711 (PMC10543960; doi:10.1158/0008-5472.CAN-23-1711)
Supplement: Supplementary Tables S2-13 [file can-23-1711_supplementary_tables_s2-13_suppst2-st13.xlsx]

## Sheet: Table list and explanantions
Supplementary Table S2
List of proteins included in the digital spatial profiling analysis
Supplementary Table S3
Normalized and averaged results of digital spatial profiling
Supplementary Table S4
Results of the proteomic profiling including the differential expression comparing immune to invasive cancer invasive cancer epithelial cells (ROIs) and 2-weeks treatment versus baseline
Supplementary Table S5
Results of the proteomic profiling including the differential expression comparing surgery to week 2 ( invasive cancer cells regions )
Supplementary Table S6
Results of the protemic profilng including differenatial expression comparing surgery to week 2 ( immune regions)
Supplementary Table S7
Correlation of immune genes expression changes in PELOP (immune and cancer ROIs) and NEOAI clinical trial.
Supplementary Table S8
RNAseq results including the genes upregulated after interferon-gamma (IFNg) stimulation in hormone deprived (HD) and estradiol treated conditions in MCF7 cells
Supplementary Table S9
RNAseq results including the genes downregulated after interferon-gamma (IFNg) stimulation in hormone deprived (HD) and estradiol treated conditions in MCF7 cells
Supplementary Table S10
List of genes in the three different gene clusters based on K-means analysis of RNAseq in MCF7 cells
Supplementary Table S11
Differentially expressed genes in HD (hormone deprived) compared to E2 (estradiol treated) conditions with information about the presence of RELA peaks in HD vs E2 conditions. Based on BETA (RNA-seq of HD versus E2 and RELA ChIP)
Supplementary Table S12
Differentially expressed genes in HD (hormone deprived) compared to E2 (estradiol treated) conditions in the presence of IFNg for 6 hours with information about the presence of RELA peaks in HD vs E2 conditions after 1 hour of IFNg. Based on BETA (RNA-seq of HD versus E2 (6h IFNg) and RELA ChIP (1h of IFNg)
Supplementary Table S13
Enrichment scores per gene in the apoptosis gene set analysis

## Sheet: Supplementary_Table S2 
Immune Cell Profiling Core	IO Drug Target Module	Immune Activation Status Module	Pan-Tumor Module
Beta-2-microglobulin	4-1BB CD137	CD25	Bcl-2
CD3	ARG1	CD27	EpCAM
CD4	B7-H3	CD40-antigen presentation	ER alpha
CD8	GITR	CD44	Her2/ErbB2
CD11c	IDO1	CD80	MART1
CD20	LAG3	CD127	NY-ESO-1
CD45	OX40L	ICOS	PR
CD56	STING	PD-L2	PTEN†
CD68	Tim-3	GZMB	S100B
CD163	VISTA	B2M	Ki67
FOXP3	CTLA-4	HLA-DR
CD45RO-memory T-cells	PD-1
CD14	PD-L1
CD34
CD66b
FAPalpha
SMA
Fibronectin
pan-cytokeratin
Ms IgG1
Ms IgG2a
Rb IgG
GAPDH
Histone H3
S6

## Sheet: Supplementary_Table S3
patient_id	tissue_type	timepoint	hormonal_status	treatment	treatment2	4-1BB CD137	ARG1	B7-H3	Bcl-2	Beta-2-microglobulin	CD11c	CD127	CD14	CD163	CD20	CD25	CD27	CD3	CD34	CD4	CD40	CD44	CD45	CD45RO	CD56	CD66b	CD68	CD8	CD80	CTLA4	EpCAM	ER alpha	FAPalpha	Fibronectin	FOXP3	GAPDH	GITR	GZMB	Her2/ErbB2	Histone H3	HLA-DR	ICOS	IDO1	Ki-67	LAG3	MART1	Ms IgG1	Ms IgG2a	NY-ESO-1
1	immune	Surgical	Pre-Menopausal		Arm C	4.01441	5.24722	8.07468	8.43743	9.51993	9.27143	8.01279	8.49351	5.7841	8.45664	6.43052	3.8973	10.1724	11.2245	9.91643	6.79885	10.5954	11.9446	8.6306	6.87453	3.70576	9.69504	9.69954	3.78519	6.0237	5.03947	6.64935	4.63753	9.74544	4.42427	9.87159	3.08833	7.892	5.35263	14.3931	11.156	5.23816	6.79277	7.87483	3.16649	4.31423	5.18584	3.51286	6.25692
1	tumor	Surgical	Pre-Menopausal		Arm C	3.20952	5.48206	9.52407	8.67438	7.6473	7.11827	8.38305	8.12827	5.67371	5.16472	6.61095	3.38097	6.32714	11.4175	6.95752	4.6382	9.5355	8.42733	7.93082	6.3441	4.21348	8.73472	6.72273	3.68739	6.32823	7.25033	9.68432	5.5413	11.4797	4.66378	10.1211	3.52156	7.98358	6.96156	14.0838	9.33388	4.0388	4.14055	7.69201	2.9493	4.68129	5.40573	3.31555	7.12946
2	immune	2 Weeks	Post-Menopausal	Arm A	Arm C	3.85614	4.33761	7.42784	7.82129	7.27336	8.22965	6.47002	6.61246	5.52074	9.19457	4.62841	5.37816	7.67253	8.76228	8.24475	4.36608	10.2012	10.2278	5.74536	6.3073	2.26858	9.18768	9.22627	1.37846	5.39772	4.20289	4.6203	4.19779	10.6469	1.77717	10.5112	2.55265	9.0124	5.08241	13.9786	8.78738	3.96262	1.11543	5.13263	2.14964	4.0837	4.40496	3.42925	4.94669
2	immune	Baseline	Post-Menopausal	Arm A	Arm C	3.63525	4.52294	7.40927	8.69075	7.2207	6.23898	6.8694	6.13871	4.88508	9.43504	4.29495	4.90315	6.00158	9.04166	6.91185	4.73837	9.25752	9.86145	5.1022	6.42464	3.09797	7.93446	7.32297	0.483898	4.70759	3.9272	5.01915	3.91089	10.794	2.53988	10.4747	2.74217	7.0543	4.98747	14.0295	8.77252	3.34938	2.75513	5.14386	0.431046	4.87523	4.37058	4.08947	4.88558
2	immune	Surgical	Post-Menopausal	Arm A	Arm C	3.50788	4.27139	8.11134	7.82467	9.2281	10.2256	7.13843	7.54046	5.57727	8.75786	5.24621	3.86728	10.1048	9.09466	9.61297	6.12191	10.1447	11.841	7.7782	6.19589	2.45653	10.0331	9.71523	3.29398	4.9634	4.15252	5.56299	3.72752	8.39006	3.66872	10.8091	2.91905	7.70644	4.98765	13.9554	10.7569	4.86656	5.57078	6.50693	2.33555	2.99365	4.87316	2.83518	5.40991
2	tumor	2 Weeks	Post-Menopausal	Arm A	Arm C	3.22417	4.44533	9.01161	7.81263	6.13876	6.56851	6.7689	5.60901	3.73874	5.23516	4.41232	3.81201	5.50633	6.50661	6.2108	2.97442	9.7379	7.90562	4.34436	6.1977	1.57583	7.71396	7.16369	0.650265	5.40297	6.52213	7.75418	5.17147	10.4488	3.28738	10.6886	2.3681	7.96431	6.61512	13.742	7.67407	2.70788	1.96744	7.51107	2.04384	4.00515	4.77949	3.57248	5.12699
2	tumor	Baseline	Post-Menopausal	Arm A	Arm C	2.55821	4.17644	8.86477	8.39036	6.01497	6.27359	6.93954	4.06529	2.30534	4.70646	4.33368	3.2605	5.04122	5.52587	5.80769	2.17874	8.58515	7.52224	4.09819	6.04655	1.79074	7.00345	6.41401	0.605471	5.12029	6.98148	7.73966	4.85409	9.80935	2.55846	10.8677	1.39472	7.64489	6.47366	13.8614	7.37374	2.47698	1.70312	4.91015	1.14114	4.09682	4.96571	3.39905	5.08389
2	tumor	Surgical	Post-Menopausal	Arm A	Arm C	2.15117	4.07389	9.85636	7.80884	6.61674	6.78591	7.99936	5.70492	2.61673	4.31736	5.24552	1.92082	5.31125	7.95046	5.49238	3.32891	10.5197	6.95193	4.99428	5.38712	2.05241	7.07179	6.13375	2.77267	6.45133	6.85973	8.87424	5.24339	9.0465	4.18711	11.9541	2.48953	8.3903	8.10626	12.7632	7.10605	3.2122	3.50586	7.02784	1.85616	3.40259	4.39017	2.69714	6.18894
3	immune	2 Weeks	Pre-Menopausal		Arm D	4.25479	3.83397	8.75663	6.80861	6.93012	7.90187	6.51535	5.85256	4.82617	6.46769	5.47485	4.27919	7.22337	6.00851	7.51506	4.01945	9.62493	9.87294	5.01805	6.25184	1.0504	8.12183	8.0333	2.02292	7.12785	2.92635	2.00898	4.99714	8.4309	3.41171	11.2296	2.60046	7.6046	4.92833	13.4894	9.41926	4.26929	2.66529	7.25573	1.69983	3.94233	4.58973	3.22133	4.8071
3	immune	Baseline	Pre-Menopausal		Arm D	3.04541	3.3199	5.23584	8.36831	7.03623	7.35435	6.04521	4.1183	3.84212	8.03846	4.45872	4.88628	8.24539	5.77449	8.35675	4.19231	10.562	10.6892	5.19789	6.34123	1.1353	7.56105	7.89058	0.604512	4.53686	5.08385	5.61761	1.99127	5.39927	1.85102	10.8883	2.2388	6.35155	4.95387	13.815	8.92605	3.97767	5.53563	6.31286	1.31032	3.57212	4.47841	3.06639	4.09744
3	immune	Surgical	Pre-Menopausal		Arm D	3.32644	3.58061	7.00204	7.04452	8.55095	8.47136	6.81903	5.90333	4.27867	7.10223	4.73346	3.68371	9.15906	7.30416	9.14049	6.25872	8.96932	10.8806	6.78805	6.06393	1.65179	7.66313	7.74164	2.29272	4.33218	4.64969	4.88081	2.6896	7.58419	3.1807	11.253	2.14173	6.90618	4.16395	13.7911	10.0052	5.17848	7.16355	7.10413	1.30637	2.23298	4.40264	2.18211	5.0367
3	tumor	2 Weeks	Pre-Menopausal		Arm D	3.57222	4.57917	8.87207	7.92266	7.73185	7.57711	6.71291	6.88316	4.77173	6.32619	5.4716	5.74562	6.74504	6.56013	7.55339	4.36628	9.79515	9.38407	5.0747	6.28652	2.26669	7.83961	7.98443	1.66824	5.14153	7.75858	6.81602	4.75528	10.1533	2.93425	11.2045	3.50755	9.18447	6.46052	14.083	9.13592	4.49374	2.86238	7.40405	2.36532	4.56016	4.85059	3.91398	4.84694
3	tumor	Baseline	Pre-Menopausal		Arm D	2.2895	3.02765	7.15734	6.84728	6.03453	5.67098	6.8382	3.52881	2.31059	4.61852	4.26045	2.65342	4.62553	5.38834	5.44388	2.17422	6.98778	7.16579	3.74435	5.62106	0.384079	6.90298	6.00439	-0.659214	5.03644	7.23156	8.07974	2.31567	6.56468	2.54018	11.1209	1.00339	6.60992	6.51723	13.2698	7.07059	1.70691	1.76084	7.41239	-0.0493502	3.51256	4.41647	2.94389	4.54485
3	tumor	Surgical	Pre-Menopausal		Arm D	1.82506	3.06061	8.93078	5.41659	7.41968	6.50275	6.87687	5.4159	3.4689	4.10418	4.31934	1.36508	5.74305	7.9561	6.06294	3.5201	5.92321	7.58504	4.37875	5.05688	1.06596	7.16615	6.27312	1.37762	4.80526	8.28807	7.29631	3.36994	7.76019	3.10936	11.4989	1.28529	7.36195	6.046	13.5695	8.10307	2.1388	2.43436	6.7996	0.810923	2.40627	4.47119	2.465	5.46001
4	immune	2 Weeks	Pre-Menopausal		Arm C	4.09787	5.24005	8.8669	8.07103	8.29206	9.97307	7.54766	9.04567	7.84856	7.08691	5.88112	5.34627	7.57524	7.53001	8.65256	5.51257	10.1378	10.7576	6.47472	6.82522	3.0904	10.3764	8.9687	2.4126	6.25182	6.19039	6.155	5.8573	11.5011	3.68847	10.4361	2.96375	7.30313	5.67127	13.2197	11.3608	4.93825	2.93522	5.87421	3.01058	4.62264	5.94692	3.87875	5.0217
4	immune	Baseline	Pre-Menopausal		Arm C	3.10865	3.18528	6.26087	8.02662	7.70381	7.32615	6.19524	5.79603	5.68875	8.06159	4.67583	5.26742	8.2856	5.69271	8.35556	4.72708	9.88582	10.9951	5.84818	6.48249	0.683538	8.25079	8.96369	0.933394	4.53735	3.59631	3.63613	3.11226	7.97323	2.39801	10.977	3.00654	6.47972	4.24367	13.8738	9.43989	5.31609	6.05055	7.26506	1.65248	3.31257	4.7377	3.3985	4.09372
4	immune	Surgical	Pre-Menopausal		Arm C	4.49555	4.89464	8.52657	7.48148	10.1228	10.7767	8.14521	8.95715	6.33317	8.17568	6.27582	4.51263	10.2627	8.86673	9.7949	7.37599	10.797	12.4172	8.1938	6.79664	2.98606	10.7498	10.1354	3.80221	7.02186	4.56303	5.56302	5.04763	9.30552	4.22167	10.3118	3.05278	7.97202	4.67253	13.9849	11.3492	6.04886	7.19601	7.89275	3.02512	3.86132	5.42581	3.61151	5.9785
4	tumor	2 Weeks	Pre-Menopausal		Arm C	3.45987	4.16898	9.47327	8.55645	8.09151	7.10301	7.89393	5.25751	2.29213	5.58895	4.87857	3.9291	6.09983	6.71131	6.77758	4.57012	9.4903	8.72179	5.02275	7.32582	2.09917	8.04805	7.28397	1.67198	6.73325	9.26955	8.67117	6.12145	9.65498	4.23925	10.6405	2.46339	7.24777	7.58571	13.5512	8.31707	3.90961	2.83798	5.42846	1.79138	4.40043	4.95658	3.86867	5.10442
4	tumor	Baseline	Pre-Menopausal		Arm C	2.35081	3.4114	8.30892	7.91814	6.96638	6.3495	8.01001	3.64286	1.45049	5.2491	4.14173	2.97774	4.70901	5.46657	5.87467	3.23768	7.71703	7.46344	4.38826	6.31635	0.80587	7.38761	6.1251	0.71232	6.78822	9.46742	7.32595	4.5479	7.9846	3.22396	11.1525	1.46195	6.31727	6.90666	13.4105	7.56096	2.46831	1.59644	8.17675	0.852555	4.38121	4.85314	3.40234	4.75828
4	tumor	Surgical	Pre-Menopausal		Arm C	2.93963	4.94307	8.71245	6.77194	9.66014	7.4733	7.8296	6.40259	3.2302	5.13464	5.97284	2.41742	6.81786	8.26467	6.49447	4.36812	7.51593	8.38099	6.47771	6.75438	3.16581	9.00319	7.21563	2.72739	8.17841	9.18394	8.93974	4.67378	9.48216	4.1193	10.2025	2.55688	7.74196	7.71994	14.2574	9.18343	3.52437	4.08106	7.69528	2.7187	3.62622	5.55822	3.47653	6.43072
5	immune	2 Weeks	Post-Menopausal	Arm B	Arm C	4.61835	5.64993	9.44136	8.54308	7.95894	8.63728	8.2614	6.96165	5.6904	8.47788	6.53953	5.88409	8.59368	8.65943	8.72585	5.21246	10.7021	11.046	6.46732	6.70963	3.51047	9.08796	10.8033	2.48734	5.54777	8.54015	8.55429	5.27933	11.7839	4.15146	10.6731	3.5425	7.60735	8.42575	13.5958	10.4094	5.41529	5.66819	6.53969	3.65787	5.1301	5.34134	4.37026	6.40806
5	immune	Baseline	Post-Menopausal	Arm B	Arm C	3.6915	4.78771	8.38207	8.6526	8.1435	7.86838	7.41119	7.20544	5.1657	9.05564	5.7541	5.34227	6.65503	8.75381	7.9892	5.068	9.91058	10.6243	6.38666	6.85913	2.18353	8.6169	8.88844	0.746845	5.51674	8.10151	7.70151	4.37008	10.425	3.19992	10.5673	3.00697	7.74314	6.56531	14.4246	9.24468	4.4452	2.98741	6.31286	2.28717	4.64804	5.21594	3.6091	5.09071
5	immune	Surgical	Post-Menopausal	Arm B	Arm C	4.14777	4.56673	8.46803	8.05752	9.88289	9.72642	7.38492	7.40594	4.89517	9.82754	5.78895	4.55194	10.1479	8.82863	9.29071	7.26575	10.1308	12.0641	8.36875	6.29638	3.13657	8.9624	10.3496	3.05381	4.79433	4.23535	6.74834	4.16023	8.59035	4.84743	9.98252	2.67562	7.52877	5.9335	14.4738	9.6803	5.54355	6.41413	7.15306	2.94089	3.7018	4.85609	3.42791	5.73943
5	tumor	2 Weeks	Post-Menopausal	Arm B	Arm C	2.78975	4.77412	9.19981	9.00909	6.43092	7.45425	8.09418	5.75872	2.72086	5.64407	5.12571	4.3485	5.59557	6.00799	6.98156	2.9024	7.80087	8.081	5.27254	6.44109	2.38642	8.01024	6.80765	1.58643	5.00769	11.2084	9.82979	3.82538	10.9358	2.74936	10.992	1.8948	7.12401	10.3769	13.743	8.56802	3.86277	2.14722	5.56106	2.90231	5.21021	5.17442	3.6758	6.13792
5	tumor	Baseline	Post-Menopausal	Arm B	Arm C	2.52007	3.65011	8.56612	8.20979	7.40783	7.15423	8.29288	4.79302	2.31078	6.86685	4.46742	4.8694	6.31551	6.74852	6.62593	3.61668	9.43346	9.16082	4.71115	6.10734	0.457571	7.54991	8.2968	0.944051	5.02503	9.54759	9.46698	3.45836	8.22317	3.15942	11.4438	1.858	6.64759	8.0941	13.8726	7.61108	3.6362	3.04133	6.70251	1.62145	4.21704	4.61815	3.18304	4.91254
5	tumor	Surgical	Post-Menopausal	Arm B	Arm C	2.86819	4.37808	8.48907	7.58419	7.78689	7.28262	7.81175	5.96914	2.8486	4.5326	5.48926	2.71254	6.35898	7.20834	6.64952	4.07695	9.25911	8.14724	6.89523	6.59575	3.4769	8.60356	6.69744	2.95312	6.98264	5.90232	10.137	3.71771	8.27916	4.81638	10.8386	2.46364	7.51101	8.80281	13.9479	8.51733	3.48997	4.28118	5.49862	2.32051	3.89742	5.00431	3.35513	7.0255
6	immune	2 Weeks	Post-Menopausal	Arm A	Arm C	3.44832	4.04693	8.98921	8.13997	8.05846	8.6226	7.20504	6.79395	5.12997	5.85803	5.59531	5.43252	8.66659	6.532	8.82383	4.6511	10.7808	10.9063	5.79217	6.28767	0.84615	9.19693	9.1303	1.85873	5.6185	6.35166	5.45903	5.50875	9.85373	3.2199	11.4145	3.2414	7.40149	5.19464	13.7162	9.48848	5.48054	4.06362	7.04188	1.38742	3.82423	4.46692	3.22477	4.58557
6	immune	Baseline	Post-Menopausal	Arm A	Arm C	3.57461	4.67779	7.73983	8.27759	7.14203	6.8637	6.63041	6.54394	5.00484	6.85274	5.01209	4.35424	7.10236	9.27275	7.08261	4.3091	9.42623	9.52737	5.28458	6.70335	2.15734	8.04815	7.84306	1.15458	6.53344	6.5087	7.55633	3.9819	10.9006	2.44246	10.7727	2.77497	6.98243	6.3067	14.1283	8.94081	3.31436	2.74688	6.56712	2.73494	4.35213	5.21931	3.98034	5.90353
6	immune	Surgical	Post-Menopausal	Arm A	Arm C	5.25506	5.44671	10.3326	8.74766	10.473	10.9365	8.43244	9.3267	6.19878	9.30993	7.40238	5.55674	11.2065	11.7016	10.6763	8.15068	11.3424	13.0984	8.60135	6.91907	4.02889	10.191	9.94504	4.44322	6.12392	7.52883	7.98571	5.88962	11.6286	5.09944	10.3287	3.94561	8.75863	6.2384	13.9184	11.6827	6.3618	6.34874	6.94402	4.29441	5.02703	5.33898	3.91968	6.92382
6	tumor	2 Weeks	Post-Menopausal	Arm A	Arm C	2.22149	3.0503	8.07638	7.40372	6.31488	6.54702	7.37369	3.97189	1.9559	4.58221	4.07728	2.67669	4.89027	4.89902	5.84606	2.14207	8.25297	7.42856	4.04473	5.73313	0.721972	7.35807	5.81858	0.384827	5.16607	9.10328	8.59927	4.25596	6.52127	3.00968	11.6995	0.813697	6.15101	5.92727	13.5787	6.93386	2.30205	1.43911	7.69938	0.387143	4.07666	4.3352	2.76215	5.07208
6	tumor	Baseline	Post-Menopausal	Arm A	Arm C	3.4532	4.93837	9.02463	8.42114	7.04283	7.20804	7.33404	6.91028	4.52038	5.84857	5.82769	4.80379	5.80059	8.52298	6.6855	4.22483	10.2152	8.81534	5.46806	6.39534	2.37205	8.33338	7.09461	1.66339	5.7185	8.75919	8.73958	4.59463	11.2441	3.07283	10.7419	2.79086	7.28209	7.60277	13.869	8.76646	3.4674	2.47804	7.77844	2.80343	4.84439	5.19814	4.04624	6.37373
6	tumor	Surgical	Post-Menopausal	Arm A	Arm C	4.31469	5.38953	10.9662	8.79884	8.80234	8.66998	8.81406	8.11481	4.34842	4.95594	6.62209	3.5835	7.22108	9.94011	7.64627	5.30188	9.74538	9.54119	6.61877	6.5666	4.07035	8.80264	7.59964	4.09039	7.30152	9.62349	11.6617	6.17987	11.383	5.15809	10.671	3.66294	8.43942	9.46966	13.8638	9.3063	4.44695	4.97356	7.46171	3.34395	5.58719	5.07653	4.00831	7.96679
7	immune	2 Weeks	Pre-Menopausal		Arm D	2.86388	3.38805	6.89371	8.04136	6.97016	8.55684	6.64782	5.02282	4.04852	6.91789	5.03092	4.44306	8.25416	7.53904	8.05044	3.96572	10.5095	10.6596	5.26713	6.29319	1.0926	8.23291	9.31055	0.856285	4.75605	6.22178	6.12728	3.60204	8.28298	2.23831	10.915	1.51271	7.68307	4.81139	13.4726	10.0329	3.65021	3.43179	6.00398	1.72063	3.51753	4.91139	3.2758	4.31572
7	immune	Baseline	Pre-Menopausal		Arm D	2.55868	4.16956	6.62308	7.65775	7.01588	7.66906	6.4388	6.12287	4.86762	5.82065	4.69324	4.3582	7.97683	5.8784	7.47068	3.62245	9.88865	10.1502	4.97161	5.84684	1.42504	9.12839	9.41365	0.889534	5.43456	6.91166	7.32722	3.53613	8.66969	2.32853	11.2543	1.28244	6.48158	4.94776	13.6694	9.4808	3.53669	2.51777	6.16517	1.59416	3.96047	4.81955	3.28244	4.03901
7	immune	Surgical	Pre-Menopausal		Arm D	3.39767	4.42467	8.42485	7.72698	9.04264	9.54065	7.75565	6.06787	6.02643	5.60055	6.02151	3.74044	9.04945	9.41612	8.99137	5.65527	10.3661	10.7332	7.64358	5.6825	3.37636	9.49045	8.88606	2.80927	5.37682	5.68691	7.03875	4.53381	9.74751	3.48434	10.0639	3.48873	7.45984	5.889	14.5703	9.87542	4.36472	5.07142	6.1097	2.34201	3.43585	4.41678	3.24525	5.68645
7	tumor	2 Weeks	Pre-Menopausal		Arm D	2.14801	3.59295	6.85069	8.24907	6.2379	6.32871	7.08402	3.79529	-0.145066	4.68271	4.41483	2.88746	4.71951	4.80019	5.50673	1.93072	8.33846	7.0088	4.23778	5.88603	1.25403	6.99312	5.87001	0.681222	5.31022	8.4609	8.35821	3.562	8.20942	2.87234	11.2629	1.41855	6.41263	5.96764	13.6041	7.36514	2.21335	1.37849	6.40463	0.75601	3.93591	4.76846	3.06827	4.34658
7	tumor	Baseline	Pre-Menopausal		Arm D	2.07081	3.41223	6.43574	8.08844	6.17424	6.24285	6.80213	4.25236	1.42286	4.33941	4.38053	3.16577	4.66913	4.23583	5.44252	2.09671	9.11369	7.74944	3.67882	5.68638	0.408502	7.09145	6.21236	0.336194	5.12473	8.13046	8.13325	2.51795	7.59914	2.40212	11.6368	0.922577	6.04233	5.26066	13.2161	7.84773	1.8878	1.29204	6.47099	0.456522	3.51544	4.66131	2.72844	4.23449
7	tumor	Surgical	Pre-Menopausal		Arm D	3.64766	4.00906	9.22085	6.91505	7.56888	8.36505	7.93923	4.39005	3.17145	3.9011	5.76049	1.45529	5.66017	7.44415	6.16516	4.44001	8.72506	7.55737	5.95261	5.61478	2.67145	7.86695	5.71174	2.35878	6.6775	7.84291	9.58964	4.59666	9.75171	4.06922	10.2935	2.8322	7.02301	8.0064	14.3672	8.39743	3.10127	2.8322	6.65504	1.67124	3.10869	4.34679	2.85878	6.29924
8	immune	2 Weeks	Post-Menopausal	Arm B	Arm C	5.08555	5.76547	10.7083	10.1576	8.02683	8.36351	8.86416	6.85021	5.06059	7.58994	7.46663	6.03134	7.27215	10.0951	8.23721	4.46805	11.2448	10.0713	6.35763	7.04349	5.08555	8.40152	8.31341	3.79906	6.88759	10.3354	9.77807	5.67298	11.418	4.65642	10.3171	2.96428	9.02587	10.4335	13.7285	8.48527	5.32236	2.57062	5.75928	3.10765	5.30971	5.57062	5.22462	5.32236
8	immune	Baseline	Post-Menopausal	Arm B	Arm C	3.93654	4.11341	7.76903	9.03527	8.36679	8.52589	6.81034	5.57394	4.99818	8.46428	5.33349	6.05546	9.74053	7.20233	9.85411	5.99451	11.6396	11.8369	6.58323	6.71002	1.59567	7.83548	9.48335	2.2725	4.64342	5.23091	5.43026	3.50446	8.59798	2.73136	10.2093	2.12158	7.25017	4.95232	14.1002	10.8292	5.09603	5.88555	5.87702	1.99569	3.83805	4.96028	3.66409	4.01297
8	immune	Surgical	Post-Menopausal	Arm B	Arm C	3.51853	4.21401	9.18343	7.86028	9.62896	9.77362	7.65278	5.20991	6.45093	7.17588	5.52166	4.53195	10.3268	9.44906	10.248	7.25326	10.9303	11.6321	8.66536	6.43714	3.223	8.70477	8.64731	3.97626	4.70234	4.31697	4.62763	4.18668	9.72806	1.82166	10.2112	3.26849	7.33302	4.79569	15.0991	10.4052	5.0763	4.95386	6.56736	2.72205	3.28904	4.50049	2.99339	5.00327
8	tumor	2 Weeks	Post-Menopausal	Arm B	Arm C	3.64197	4.66361	7.73556	9.40919	8.16111	8.29144	7.24854	6.74709	5.51226	9.63836	5.45311	6.04833	8.9773	8.31802	8.79358	5.22009	11.7109	11.1126	6.53549	7.01324	3.35359	8.29706	9.98414	2.48615	6.72945	4.7761	6.84598	4.44496	9.62897	3.74249	10.6899	2.85671	7.70733	5.81851	13.5677	9.59355	4.68214	3.4193	5.93072	2.49372	4.61556	5.44988	4.13422	4.65519
8	tumor	Baseline	Post-Menopausal	Arm B	Arm C	2.28344	3.6227	8.76591	9.70228	6.76748	7.45525	8.74008	5.14553	2.58178	5.11828	5.38797	3.33126	5.15223	6.35565	6.40467	3.02637	9.23084	8.63581	4.59854	6.10709	1.61114	7.15279	6.41563	0.749139	5.75382	10.7152	9.97412	3.58066	7.06237	3.06198	10.6319	2.49383	6.76965	8.9286	13.6119	7.95372	2.86658	1.87328	6.92789	1.31724	4.75185	4.7171	3.27103	4.84147
8	tumor	Surgical	Post-Menopausal	Arm B	Arm C	4.62151	5.38686	11.373	7.34747	8.26667	8.03897	8.30118	5.8069	6.24958	4.23045	6.30248	3.42466	6.68698	10.776	7.02521	5.49414	9.86296	8.58881	7.00659	6.27708	3.4374	8.50212	6.81706	4.11403	5.85414	7.32085	7.3028	6.33518	11.5402	2.57531	9.60483	3.73729	7.59621	6.93803	14.6884	9.66965	4.14974	2.73696	5.7014	2.77074	3.59906	4.31722	3.32945	5.73856
9	immune	2 Weeks	Pre-Menopausal		Arm C	3.6106	4.94747	8.73988	7.86517	7.07734	6.79661	6.46147	8.05818	6.69404	6.5768	5.19219	4.38155	7.034	7.25565	7.46633	4.11434	9.49718	9.7559	5.3539	6.69197	1.79371	9.00277	8.61739	1.43376	7.58384	5.4854	5.61244	4.58072	10.1876	3.01039	10.843	2.66916	6.88783	5.5454	13.9987	8.86163	4.1341	2.03298	5.2938	2.23973	4.28037	5.30757	3.77906	5.13708
9	immune	Baseline	Pre-Menopausal		Arm C	3.94262	4.94393	8.61767	8.21779	7.18869	8.37348	6.63509	7.11259	5.81074	6.27537	5.47404	4.60487	7.90921	7.21699	8.09426	4.39235	10.3467	10.6798	5.50036	6.56972	3.16437	9.6338	8.93822	1.77438	6.26986	7.30214	5.32642	5.44353	11.0354	2.1911	10.8524	2.12926	7.47138	5.75979	13.4814	10.6056	4.37469	4.34779	6.79543	1.87515	4.04943	5.04385	4.40817	5.36326
9	immune	Surgical	Pre-Menopausal		Arm C	2.5861	3.53396	6.80753	7.23019	8.59774	8.19132	7.35185	4.24669	4.55821	6.91431	4.80909	3.38671	9.6612	8.87745	8.7348	6.3376	10.0221	11.5028	7.73487	5.68227	3.33618	7.29592	8.58297	2.20891	3.70582	4.4614	3.75549	2.83794	7.35099	1.0132	10.7085	2.21244	7.03864	3.43449	14.5076	9.60582	4.1707	3.35981	6.52035	1.35761	1.92961	4.11363	1.84301	5.16609
9	tumor	2 Weeks	Pre-Menopausal		Arm C	2.06129	3.21158	7.75816	9.26575	6.14109	6.37908	6.85434	3.50365	0.432897	4.73186	4.56168	2.85005	5.21324	4.84981	5.75501	2.37735	10.5356	7.81551	4.18212	6.23167	-0.194522	6.87295	6.53716	0.386883	5.81381	10.0853	7.75472	3.99577	7.37341	2.05546	11.2218	1.63896	6.75389	8.05055	13.953	7.43076	3.1679	1.22453	4.69571	1.07443	4.51113	4.69084	3.20259	5.0121
9	tumor	Baseline	Pre-Menopausal		Arm C	2.68299	3.9436	7.4461	8.43042	5.94661	5.96182	6.7545	4.50017	1.43823	4.61907	4.84556	2.95909	4.82835	4.9563	5.55589	3.03261	9.20061	7.73678	3.84343	6.0952	2.88162	6.93052	6.06972	0.112328	6.53088	8.97448	7.24298	3.43237	8.7502	2.2525	11.0427	1.69073	6.77241	7.21873	13.386	7.40626	2.83983	2.3031	7.70959	1.21178	4.09163	4.95534	3.51643	4.76417
9	tumor	Surgical	Pre-Menopausal		Arm C	2.41173	4.2175	9.68437	7.77114	7.84976	7.08646	7.46905	4.37159	4.60973	3.69318	4.87617	1.86351	5.72365	7.66799	5.90453	4.36843	9.52979	8.08995	6.6983	5.49342	3.88655	7.16732	5.85824	2.0064	5.82929	9.18109	7.76094	4.86068	9.61243	1.64412	11.0204	3.12908	6.94015	7.49048	14.0265	7.98466	2.91389	2.26651	5.08875	1.94323	2.33596	4.09113	2.90813	5.24301
10	immune	2 Weeks	Post-Menopausal	Arm B	Arm D	4.31513	4.23556	8.27664	8.30837	7.48139	7.77054	7.09062	6.25032	4.05666	7.80186	5.51883	4.94082	8.55594	6.33405	7.50457	4.22962	10.7986	10.7401	5.78578	6.25409	1.67747	8.32753	10.5497	2.14821	5.89661	7.85989	8.32228	4.18992	9.88842	3.3706	10.727	3.23895	7.39324	6.07157	13.3687	9.78186	5.25702	4.46617	6.97651	2.04171	4.38786	4.78564	3.80747	4.72504
10	immune	Baseline	Post-Menopausal	Arm B	Arm D	3.56486	3.53417	8.67698	8.54155	8.31647	8.23837	7.7155	6.33558	5.52168	8.45557	5.38049	5.69126	8.98407	5.79942	8.78743	5.83652	11.5507	11.3846	5.93692	6.91348	0.391359	9.22252	10.4196	2.12429	4.91282	8.79834	7.88657	4.33145	8.86741	2.77945	10.8862	3.63078	7.05582	6.14804	13.9667	10.7117	5.56676	4.12368	7.97292	2.05475	4.264	4.7151	3.76669	4.54122
10	immune	Surgical	Post-Menopausal	Arm B	Arm D	5.32086	5.90251	11.2175	9.00381	10.6141	8.60291	8.2749	7.65205	7.88924	9.9881	6.97622	4.78773	10.6693	11.9809	9.83694	7.70963	12.1487	12.0363	9.17355	7.74903	4.95709	9.13757	11.4337	4.67206	6.43742	7.39196	7.85014	7.09513	12.7612	4.83082	10.1162	4.17312	8.50699	7.03366	14.4248	10.2716	6.6459	4.98552	7.43968	4.89827	6.04366	6.28161	5.42838	6.52553
10	tumor	2 Weeks	Post-Menopausal	Arm B	Arm D	3.58133	3.96369	8.16286	9.16293	6.4931	6.68214	7.96579	5.68346	2.63342	5.36744	5.34102	3.65376	5.39144	4.89616	6.22584	3.35017	9.80778	8.08269	4.89594	6.38517	1.11252	7.47828	6.89175	0.915649	4.53278	9.87171	9.83492	4.25185	9.57804	2.77737	10.5567	2.2194	7.36857	7.70465	13.7951	7.70549	3.63544	2.96233	5.65981	2.23384	4.90478	5.26952	4.03333	5.3118
10	tumor	Baseline	Post-Menopausal	Arm B	Arm D	3.32542	4.11774	9.44681	8.88821	7.35296	7.60056	9.20523	5.64302	2.88691	5.66113	5.24788	3.80138	5.36395	5.73443	6.81237	3.9796	11.9287	8.86919	4.71435	6.30215	1.80227	8.52347	6.84904	1.7004	5.31787	11.061	9.83517	4.31301	9.1142	2.7241	11.0718	3.64531	7.07132	8.18284	13.7152	8.56982	3.72028	3.09217	8.842	1.67542	5.19581	5.00878	3.60889	5.58829
10	tumor	Surgical	Post-Menopausal	Arm B	Arm D	4.92537	6.16372	12.0396	9.48536	9.49283	7.93981	9.12922	7.6785	7.82297	6.51675	7.28201	3.7862	7.99995	10.1617	7.84881	6.47849	13.229	9.53991	8.00876	7.26004	5.3519	9.31658	8.92479	4.52313	6.73094	9.25254	11.1994	7.27136	13.763	4.47177	10.1626	4.03285	8.34596	9.07023	14.5849	9.97076	6.62478	4.09433	6.91849	5.22603	6.47618	6.23703	5.87966	6.94019
11	tumor	2 Weeks	Post-Menopausal	Arm A	Arm D	4.641	4.16494	7.40987	7.60542	6.78865	7.12432	7.77169	4.87519	2.98312	4.93089	5.3089	4.16852	5.10745	7.60114	6.20983	4.45287	12.018	7.48446	5.64066	6.47695	1.87854	7.81034	6.50476	1.23296	5.36045	9.7871	7.41449	4.54322	7.80735	3.33683	10.5317	1.82135	7.06346	8.52181	13.9487	7.76997	4.2243	2.01218	8.92405	3.22014	5.61829	5.25899	4.39099	5.67064
11	tumor	Baseline	Post-Menopausal	Arm A	Arm D	4.36792	4.10935	6.9938	7.26319	6.33205	6.67597	6.25889	4.01368	2.34802	4.6152	4.80367	3.90243	5.31583	6.4	6.12125	3.99489	10.03	7.28056	5.49897	6.3756	0.92501	7.42531	6.35996	0.486682	5.63671	8.23755	6.79983	4.41924	7.41342	3.16884	10.6218	1.60819	7.55351	7.17236	13.8057	7.31762	4.09261	1.51255	9.96512	3.1079	5.04006	4.97543	4.33399	5.47164
12	immune	2 Weeks	Post-Menopausal	Arm A	Arm C	3.15213	3.96596	8.34954	7.60359	7.86808	7.98979	6.5141	6.08209	4.56343	6.28339	4.97746	5.25288	8.56221	5.49693	7.92574	4.36957	11.4643	10.8732	5.47287	6.05128	2.06347	7.4524	10.2566	2.02486	4.89886	5.12089	4.32418	4.57662	8.72401	2.7347	11.4702	2.27238	7.7951	4.21979	13.9614	8.6072	4.53807	5.18285	7.44541	2.40658	3.74741	4.03753	2.92495	3.70733
12	immune	Baseline	Post-Menopausal	Arm A	Arm C	4.69224	5.11662	10.0615	7.92218	9.58019	10.0379	7.91275	7.26932	6.55376	6.83104	6.51526	6.3444	9.41198	7.17127	9.36945	7.08515	13.4262	12.5223	7.12318	7.41764	2.56405	9.48365	11.9211	3.26674	5.54643	7.0798	4.9868	6.73614	11.1971	2.93444	9.71998	4.32459	8.79279	6.04716	14.9692	10.5018	6.62366	4.98355	7.90506	3.29252	4.77804	5.39661	4.37032	4.79155
12	immune	Surgical	Post-Menopausal	Arm A	Arm C	3.51668	3.56744	7.83273	7.18782	9.01182	8.83853	6.94993	5.10071	5.28468	8.02684	5.42207	3.34843	9.02448	7.03786	8.07736	6.56055	10.0142	11.1599	7.15088	6.3419	3.83279	8.18535	8.85569	2.68215	5.45524	5.22653	4.0197	4.79307	8.92712	3.72793	10.3647	2.70952	6.92732	4.76023	15.0544	9.19466	5.15625	4.78542	7.05698	2.86732	3.66984	3.96597	3.73991	5.19221
12	tumor	2 Weeks	Post-Menopausal	Arm A	Arm C	2.58548	3.82235	8.8852	6.64548	6.93184	6.55381	7.81719	5.61545	3.73162	4.93124	4.33136	3.52575	5.12072	4.9564	5.98407	3.35676	10.9459	7.90313	4.17146	6.29059	1.55996	7.29879	6.26872	1.09296	7.4903	9.41381	8.85876	4.74233	8.75095	3.23201	12.1124	1.81919	6.64163	6.78017	13.3629	7.32607	2.77023	2.38502	7.07983	1.38553	4.07989	4.48541	3.07089	4.5265
12	tumor	Baseline	Post-Menopausal	Arm A	Arm C	2.76894	3.74289	9.26142	7.3894	7.14653	7.22056	8.89223	4.42792	3.21263	4.88751	4.65973	3.82815	5.52729	4.73901	6.45021	3.90742	11.5022	8.12938	4.17491	6.33712	0.78431	7.47235	6.8382	1.67242	6.56376	9.97966	8.68939	4.9534	8.2088	2.8988	10.9129	1.6055	6.90434	7.63089	13.8617	7.49037	3.10986	3.4667	8.72911	2.03663	4.71946	4.75249	3.4269	5.14799
12	tumor	Surgical	Post-Menopausal	Arm A	Arm C	2.99075	3.42279	10.2559	5.80508	8.92531	7.71569	9.07489	4.45283	4.21033	4.34058	5.06868	2.51181	6.33291	7.54815	6.5007	5.0971	11.0695	7.8761	5.48538	6.17485	3.92856	7.59415	6.28646	3.36632	8.6057	9.77843	7.79075	5.35378	10.1088	3.29902	10.9093	3.1207	6.79294	7.64843	14.1525	7.34903	4.39202	4.08409	8.67016	2.02619	3.72155	3.71113	3.39689	5.12918
13	immune	2 Weeks	Pre-Menopausal		Arm C	4.25135	3.77673	9.91052	7.57628	7.87524	8.58643	6.95754	6.42905	5.5568	8.26879	5.284	6.28025	8.62999	7.42964	8.41082	4.86261	11.638	10.7277	7.00403	6.70719	1.41662	8.38526	10.1153	2.1109	5.83297	4.60512	5.65745	4.74944	9.32888	2.51025	11.1897	2.52008	6.84464	4.74735	13.2399	9.20327	5.14398	2.8463	4.9345	2.68804	3.8833	4.49739	3.72502	4.02935
13	immune	Baseline	Pre-Menopausal		Arm C	4.55849	4.21933	8.42693	7.33686	8.54325	8.35484	6.36386	7.63989	6.54923	7.88323	5.28627	6.11636	9.67914	6.11292	9.46733	5.54006	11.6273	11.3958	8.16265	6.69971	1.64907	8.76684	10.2841	2.58354	4.68481	3.88848	3.2792	5.02685	9.0824	2.91191	10.3104	3.50705	6.33971	4.33631	14.7343	8.89414	6.39647	5.32224	7.04686	2.52397	3.43801	4.24035	3.8363	4.24938
13	immune	Surgical	Pre-Menopausal		Arm C	2.9804	3.30777	7.90078	8.08181	9.63114	9.02675	6.60594	5.1931	6.54676	8.38481	5.08265	3.96874	10.3635	8.66549	9.48834	6.96721	10.4191	11.5104	7.85003	5.74291	2.25885	7.96684	10.0128	2.43387	4.80168	3.9309	4.38239	4.40724	8.48877	2.80275	10.9632	2.77341	7.21262	4.21185	14.1186	9.49126	5.73857	6.6013	7.06052	2.53199	3.16881	3.62702	3.03994	5.14429
13	tumor	2 Weeks	Pre-Menopausal		Arm C	4.01215	3.87224	9.89501	7.13914	7.32919	7.46643	8.17556	4.89058	3.19609	5.25022	4.78847	3.97206	6.56684	5.6552	6.92085	4.1521	9.50339	8.78565	5.87926	6.31917	1.18541	7.73048	7.85584	1.60135	6.64231	6.37898	8.21125	4.9757	8.46656	2.81226	11.5906	2.23737	6.67991	5.33803	12.8944	7.91571	3.43872	3.16674	5.93233	1.83863	3.25574	4.64756	3.80143	4.04621
13	tumor	Baseline	Pre-Menopausal		Arm C	3.89532	3.80402	9.96647	6.39031	7.2566	7.64798	7.39227	4.827	3.21442	4.71703	4.1074	3.63324	6.29765	4.85786	6.79973	4.01261	10.1946	8.66584	5.51447	6.44349	1.51408	7.88282	7.30244	1.65419	7.51901	6.55758	7.19088	5.46586	8.24362	2.41628	11.3102	2.34581	6.2204	5.26883	13.657	7.37856	3.59687	2.3549	5.48713	1.19355	2.91688	4.39546	3.15815	4.23939
13	tumor	Surgical	Pre-Menopausal		Arm C	2.27164	3.39473	9.17388	7.32623	7.90733	6.50994	8.8295	4.33125	3.59011	3.40974	5.31837	1.37435	5.88163	6.76097	5.37014	5.23047	8.35566	7.36885	5.8146	5.49561	2.24638	6.93702	6.51953	1.92766	6.66291	7.14166	8.8357	4.42547	10.3998	3.05057	11.4689	2.47285	6.81255	6.52786	13.7592	7.19684	3.63242	3.28886	6.71607	2.3522	3.35351	3.27938	3.27562	5.75708
14	immune	2 Weeks	Pre-Menopausal		Arm C	4.17561	4.25508	8.23264	7.20606	7.39571	7.97863	5.7613	6.23161	5.82343	9.8906	4.12227	5.35434	8.50548	8.60934	8.56316	5.02184	11.1998	10.9077	6.86907	6.41639	1.12937	7.72624	9.82408	1.46167	3.58612	2.9435	3.18708	4.44993	8.78326	2.42339	10.1432	1.61026	6.18067	3.55947	14.317	9.61218	4.2244	6.1487	6.12866	2.294	3.38407	4.49787	3.80963	3.94992
14	immune	Baseline	Pre-Menopausal		Arm C	4.98557	5.89141	9.33046	7.33889	8.05603	8.54742	6.58391	8.38646	6.95569	8.43798	6.0875	5.69475	7.31537	10.3196	8.55983	5.99344	11.2246	10.6226	7.62782	7.57068	3.78061	9.24513	9.3138	3.1681	6.97502	4.79067	5.66222	6.02363	11.7555	2.00127	10.5059	2.74791	7.91392	5.28239	14.0331	10.0429	4.80266	3.43525	6.26661	4.19564	3.97325	5.20471	4.77148	4.64623
14	immune	Surgical	Pre-Menopausal		Arm C	4.91588	5.10957	10.182	7.72638	9.32701	10.3611	7.88397	6.30557	7.28487	6.16738	6.51386	3.41023	8.13148	10.8367	8.75703	6.53576	11.4883	11.2431	8.51633	6.73609	5.90675	8.86938	8.05391	3.41997	6.75305	9.26806	7.56726	5.78683	11.8854	3.89467	10.3052	4.77543	10.1032	6.75876	14.7141	11.0035	4.7829	5.70686	8.53451	4.0394	4.63651	4.69732	4.27022	5.54284
14	tumor	2 Weeks	Pre-Menopausal		Arm C	2.68841	2.71367	7.38373	7.99251	5.53049	6.06716	6.22356	2.99103	1.10614	5.0538	3.57597	2.80181	4.7588	5.73199	5.70802	2.19822	9.41434	7.39373	4.8395	5.71606	-0.140133	6.83612	6.0641	-0.08748	4.87986	6.45922	7.38349	2.91459	6.48772	1.96019	11.2528	1.87025	5.63167	5.72686	13.4418	7.71884	1.99453	0.881443	4.87984	0.564523	3.27556	3.87025	3.11192	3.80472
14	tumor	Baseline	Pre-Menopausal		Arm C	3.58662	3.80163	8.68914	6.92078	6.31499	6.26803	6.48838	4.95968	2.93842	4.4782	3.42111	3.34767	5.02562	7.36818	5.88996	3.27055	8.98078	7.79728	5.56213	5.78547	1.85802	6.93462	6.5157	0.558384	4.32757	7.74114	8.19779	4.15724	9.34018	3.64073	11.3131	1.35034	6.27429	5.18118	13.4474	7.27392	3.08006	0.580225	6.86913	0.65758	3.27333	4.25036	3.29432	3.91835
14	tumor	Surgical	Pre-Menopausal		Arm C	4.25577	4.76252	9.38079	7.79473	8.59875	7.40448	7.69148	6.63389	6.99069	4.61174	6.22709	3.37045	6.8557	12.0454	7.17114	5.7513	9.89672	8.92294	8.19395	6.57152	4.29557	8.55698	6.78539	2.32025	6.96005	7.88865	8.16527	5.96669	12.8244	3.02524	10.6804	3.17507	6.79314	6.49759	14.2228	9.15609	4.7229	3.91305	5.64786	3.73508	4.44901	4.35806	4.66712	5.86277
15	immune	2 Weeks	Pre-Menopausal		Arm D	4.77201	4.99405	8.92458	7.7186	8.02626	9.24124	6.05457	5.65205	4.97993	9.25895	4.86327	5.27696	8.99883	6.18581	9.32748	5.95993	10.7667	11.2142	7.73634	6.86231	0.967107	7.95245	9.45389	0.731295	3.67983	4.49564	3.63368	5.16226	9.68514	2.98135	10.0752	2.09312	6.7075	4.7075	14.7572	10.2266	5.40134	5.30044	7.85846	2.05052	4.166	4.68331	4.34848	4.33301
15	immune	Baseline	Pre-Menopausal		Arm D	5.89322	4.80296	10.0585	9.0536	8.29683	9.59306	7.0474	6.12851	5.64522	6.13411	6.21842	7.32912	10.0702	8.94211	10.3735	5.95302	11.6912	12.3594	8.13544	7.18654	2.94515	8.82421	10.6221	2.99293	5.37198	6.71061	6.05951	6.23217	9.16269	3.92436	10.0113	3.1841	7.52443	5.93265	14.44	10.9776	5.92436	3.88185	8.97887	2.87294	5.18924	4.77727	4.16858	5.67078
15	immune	Surgical	Pre-Menopausal		Arm D	2.51859	2.9494	5.48518	8.47856	8.35064	6.36305	6.0566	3.25413	4.35824	8.20571	4.72771	3.47204	8.78822	6.68061	7.62959	6.16646	8.83858	10.7749	6.7676	4.94014	2.04536	6.98174	6.59473	1.31493	3.63041	3.63663	5.15648	3.20264	5.41395	3.29875	11.139	1.84222	6.03222	3.853	14.1681	8.28952	4.05952	4.97641	6.01108	1.57345	2.52602	3.61193	1.96579	4.83154
15	tumor	2 Weeks	Pre-Menopausal		Arm D	3.21697	3.79516	10.1131	8.53318	6.19589	7.03497	7.4384	4.48016	1.48801	4.48029	4.81286	4.10074	4.90565	6.66418	5.79122	3.05962	10.5654	7.75992	5.03434	5.75559	2.11451	7.46288	6.12065	1.36651	4.92656	8.50195	8.77513	5.36659	9.62411	3.21838	11.9957	1.27817	8.05594	8.05143	13.0685	7.62615	2.957	1.37199	5.41719	2.2931	3.34417	4.79668	3.70944	4.29304
15	tumor	Baseline	Pre-Menopausal		Arm D	4.68093	4.67148	10.2491	8.64016	6.88371	7.48759	7.34975	6.17781	5.27218	4.31245	6.10628	4.54734	5.70152	7.84134	7.15763	4.05137	10.1057	8.68376	6.5917	6.75158	3.19119	8.28233	6.99469	2.09176	5.52561	9.22028	9.25531	5.57204	10.2494	3.26726	10.5577	2.76766	7.32246	7.75619	13.4199	8.31612	4.16014	3.11697	8.81899	4.35311	5.13178	4.94442	4.34125	5.99048
15	tumor	Surgical	Pre-Menopausal		Arm D	2.14199	2.89708	6.83568	7.54483	8.33607	6.63006	6.43583	4.01593	4.1252	6.54658	4.40932	2.77111	7.81528	8.45977	6.98609	4.84055	8.5336	9.69858	5.99202	4.6257	1.18522	7.12638	6.84227	1.22292	3.93984	4.93952	7.75666	3.1419	6.68143	2.57502	11.3462	1.70395	5.82315	5.60863	13.9186	7.75275	3.50094	4.13219	6.65771	1.06107	2.58287	3.40054	1.77315	4.97061
16	immune	Baseline	Pre-Menopausal		Arm C	4.81547	4.33054	8.1595	8.32291	8.90881	9.03612	6.36924	6.83621	5.76506	10.7417	5.04706	6.31612	9.55437	9.15189	9.61535	7.18097	11.9897	12.163	8.26884	6.6269	2.47693	8.09865	10.6365	3.00511	3.93406	4.30154	4.40227	4.45847	9.53079	3.35692	10.3148	2.49704	6.8146	4.55093	14.506	11.1361	6.02191	5.48451	8.31819	3.4056	3.80996	5.08989	3.67637	4.07867
16	immune	Surgical	Pre-Menopausal		Arm C	3.72669	4.13882	7.33754	7.23575	8.69487	9.01915	6.68923	5.55324	6.08941	7.93296	5.42275	3.43826	9.68343	8.80798	8.77449	6.32797	10.2389	10.8548	8.06342	6.14871	2.32251	7.73	9.25925	3.23239	6.11691	4.58613	5.1089	4.05953	10.2674	2.9226	10.169	2.40197	7.02373	4.3431	14.8921	9.42007	5.18214	5.78125	8.18464	2.61486	3.67771	4.08536	3.17343	5.4171
16	tumor	Baseline	Pre-Menopausal		Arm C	3.20303	4.21488	9.16712	7.22684	7.53177	7.12352	6.32886	5.7156	3.00202	4.70758	4.34814	4.46907	5.9044	9.04092	6.5284	4.03892	9.42711	8.23985	5.59202	6.1038	2.3415	7.29417	6.85265	0.253366	5.53721	8.25548	8.21224	5.15336	10.3272	3.22162	11.3224	3.58131	6.58817	6.62255	13.5363	7.82383	3.68873	1.48267	7.73386	2.30226	3.27181	4.40639	3.31732	4.24883
16	tumor	Surgical	Pre-Menopausal		Arm C	3.2579	4.0238	8.29016	7.78589	8.06465	7.87606	7.07492	5.10995	4.74836	3.44068	5.10671	2.48758	6.05237	8.54026	5.90723	4.8106	7.73829	7.89721	6.21393	5.44911	2.81535	7.31101	6.07877	2.96757	5.33401	7.06421	7.96661	4.05256	11.0014	3.97166	10.4294	3.15953	7.21922	6.60652	14.5107	8.18879	3.05686	2.92513	8.32786	2.37062	3.36995	4.08228	2.62991	5.70938
17	immune	2 Weeks	Post-Menopausal	Arm A	Arm C	3.83744	3.23086	6.80805	8.17538	8.09274	8.47607	5.82459	5.74147	5.1421	9.91078	4.29116	5.76509	8.8562	9.52369	9.38043	5.92277	11.4175	11.2546	6.98798	6.95298	5.67421	8.04484	8.63195	2.36057	5.03678	3.78534	4.92782	4.09524	8.31492	1.58165	10.4304	2.65092	7.02197	4.92471	14.2181	9.73209	4.57375	4.66214	5.53559	2.68066	3.89409	4.37884	3.72773	3.66772
17	immune	Baseline	Post-Menopausal	Arm A	Arm C	4.21248	3.81183	7.31143	8.72441	8.64546	8.66491	6.53461	5.11021	3.0893	10.7139	4.80872	6.54446	9.20434	8.1249	9.7443	6.27871	11.6797	12.0168	8.25853	6.87939	1.70639	7.57853	9.87952	2.05595	4.45667	5.5444	7.577	4.16669	6.88325	3.10243	10.7421	2.89508	6.2852	5.44397	14.234	9.90597	5.80727	5.56851	5.91092	2.06789	3.48702	4.34909	3.55226	3.93559
17	immune	Surgical	Post-Menopausal	Arm A	Arm C	5.34096	5.0442	9.12456	7.31995	9.22909	7.9326	7.59316	7.61931	7.99309	7.01873	6.3875	5.07951	9.31332	10.9461	8.63626	7.1754	10.0563	10.5227	7.91283	6.98668	4.35095	7.89525	8.35605	4.61464	6.46179	6.05751	7.03965	5.20853	12.5563	4.02153	10.4272	3.23746	7.16066	4.90927	14.3367	9.50468	5.1598	4.54183	7.45407	4.18429	4.00567	4.69222	5.3603	5.56379
17	tumor	2 Weeks	Post-Menopausal	Arm A	Arm C	3.66518	4.46834	9.29327	6.89059	6.39138	6.5273	7.27911	5.24821	2.42823	5.10045	4.56591	5.03733	4.92005	7.44042	5.73588	3.70221	9.04103	7.41376	4.82802	6.00163	2.52108	7.14438	6.44795	0.719215	5.24406	8.05838	8.67824	5.78758	10.3811	3.44754	11.8854	1.65309	7.38831	7.09355	12.4066	7.37579	3.00302	1.645	6.40468	2.3883	3.41427	4.73949	3.61619	3.9341
17	tumor	Baseline	Post-Menopausal	Arm A	Arm C	3.59156	4.66056	9.50835	7.43571	7.04791	7.28763	6.94934	5.78794	3.18409	5.206	4.53112	4.35163	6.35674	7.33952	7.26603	3.97904	9.8784	8.89812	5.76542	6.51069	1.97914	7.61853	7.85547	1.38169	4.64568	7.6254	9.77142	5.26684	10.6577	3.2246	10.584	1.39665	7.35027	6.87287	13.657	8.01391	3.7285	2.34046	7.79147	2.66234	3.38809	4.79356	3.71728	4.34611
17	tumor	Surgical	Post-Menopausal	Arm A	Arm C	4.79054	5.84369	11.3565	7.80681	10.0477	7.9065	8.53249	7.574	7.66861	4.8498	6.69713	4.58238	7.30117	11.77	7.97071	6.70573	9.71929	9.18955	6.97319	5.2596	4.96219	7.99037	8.29976	3.55247	7.31643	8.94009	9.78715	6.36221	13.2946	4.09595	10.5629	4.2037	7.61705	8.68151	13.3208	9.62073	5.59948	3.97216	7.18054	3.65733	5.43516	5.35518	5.63566	6.2886
19	immune	2 Weeks	Pre-Menopausal		Arm C	5.07991	4.41222	10.2862	6.89754	8.01425	9.04436	6.81706	7.98875	6.55381	7.67912	5.30881	5.0872	8.15458	8.40001	8.91128	6.03136	12.9115	11.0921	7.97242	6.86026	3.72541	9.45371	9.26438	2.44096	6.40512	3.59722	2.87508	6.28603	9.24343	3.55578	11.3606	2.79497	8.52087	4.77366	13.5652	9.20071	5.05503	4.50088	5.75031	2.80384	3.87297	4.40931	4.09987	4.2697
19	immune	Baseline	Pre-Menopausal		Arm C	6.5077	5.76145	8.63539	8.62616	8.80613	8.80161	6.98716	6.23854	5.92412	12.1198	4.90318	6.61847	9.43461	8.15288	9.58714	4.99312	12.028	11.4372	9.31782	6.87657	3.73326	9.07989	10.735	3.87764	5.7045	5.36184	6.69112	3.96914	11.5068	3.36797	10.802	3.96914	7.26094	5.32138	13.4934	9.07755	6.18577	5.62999	7.25103	3.39222	4.04757	5.47117	4.69478	5.01671
19	immune	Surgical	Pre-Menopausal		Arm C	4.78184	5.04997	8.77534	7.97142	9.79107	8.31806	7.32256	7.24202	4.84706	7.10135	5.33322	3.17605	8.44756	10.7521	8.858	5.95738	10.2767	10.6583	7.30152	6.01049	2.81751	8.42355	9.72922	3.54353	7.12775	5.62412	5.63869	4.2797	12.1709	3.8188	11.2762	2.86232	6.36912	5.26451	12.978	9.89588	5.24477	6.41387	6.27991	3.6547	3.73108	5.43607	4.02865	4.62793
19	tumor	2 Weeks	Pre-Menopausal		Arm C	3.07358	3.90286	8.37404	7.51663	5.87803	6.13884	5.6124	5.73732	3.65684	5.24158	3.9421	3.93484	4.853	6.69322	5.63943	3.25957	8.97343	7.20755	6.28629	6.16264	1.12671	7.01568	5.89107	0.52844	4.10509	5.62626	7.74606	4.3353	10.7646	3.26602	11.5091	1.86553	7.31193	5.39262	13.6141	7.15817	3.36218	2.55432	4.40921	1.9215	2.94448	3.57294	3.46496	4.093
19	tumor	Baseline	Pre-Menopausal		Arm C	4.02887	5.5485	9.0364	8.78493	6.67074	6.60518	6.47882	5.95391	3.95917	5.76942	4.93199	4.30366	5.96864	6.63267	6.41427	3.79743	10.3032	7.81553	6.50258	6.1642	3.08238	7.24947	7.25704	2.8897	5.22789	7.04685	8.0611	4.86825	11.8955	3.22062	10.9912	2.66183	6.63395	6.92015	13.1637	7.3744	3.67549	4.02478	6.08228	3.24781	3.85132	4.63941	4.23418	5.01495
19	tumor	Surgical	Pre-Menopausal		Arm C	2.75886	4.61083	8.51685	7.44687	7.08294	5.29877	6.83008	5.65321	2.65915	4.23761	4.09439	1.49444	5.11393	8.70859	5.55532	3.7039	8.91317	6.65063	5.25097	5.39673	2.15025	6.9437	6.73728	1.62614	5.55203	6.71138	6.94801	3.87924	11.2182	3.2072	12.2055	1.8666	5.51995	5.53642	12.5546	6.98522	3.77362	2.15771	5.3978	3.25808	3.13825	4.97031	3.65881	4.18404
20	immune	2 Weeks	Pre-Menopausal		Arm C	3.31933	3.69273	7.14695	6.67246	7.15922	6.66497	5.3981	6.36916	5.54576	4.96463	3.99148	4.19373	7.82845	5.74938	7.71891	4.75164	10.3163	9.30589	7.18548	6.20535	1.14673	8.59195	8.01067	2.13116	4.1198	4.03351	4.29119	4.38027	8.71461	2.91874	11.8627	2.60335	6.39918	3.59832	13.783	7.54196	4.84744	7.73488	7.81744	2.19415	2.54184	3.72075	2.85061	7.50328
20	immune	Baseline	Pre-Menopausal		Arm C	4.28141	4.24943	8.7426	7.2784	8.14074	7.09038	7.08685	7.41765	6.81453	6.43125	4.59096	4.85002	7.837	8.66505	8.68051	5.62283	11.3914	10.2034	6.77709	6.53483	3.84677	8.605	8.39246	1.82413	4.8662	5.88379	3.64321	4.54525	8.03668	2.96163	12.0254	1.61881	8.23791	4.97196	12.9221	8.74838	4.8256	5.9996	8.87417	2.71721	3.03469	4.10363	3.51228	7.82385
20	immune	Surgical	Pre-Menopausal		Arm C	3.71313	4.14406	8.55188	7.45527	10.6704	9.75416	7.73117	6.01346	5.92035	8.72974	6.68021	5.48468	10.2663	8.61629	8.99417	8.04118	11.6646	11.8424	8.40077	6.21377	3.19709	8.84451	9.87293	4.53745	5.9548	6.98108	4.62508	5.2773	8.00159	3.60311	11.4501	5.0242	7.17961	5.41571	13.7905	10.1845	7.11505	6.8289	9.31854	3.52174	3.90151	4.65995	3.62803	5.90951
20	tumor	2 Weeks	Pre-Menopausal		Arm C	2.70773	3.89447	6.50315	7.34127	7.00554	5.98711	6.91992	4.3525	3.11058	4.34235	3.89873	3.22504	4.71573	4.02406	5.3721	3.03505	9.77956	7.24821	5.48265	5.83715	2.93362	7.53499	5.61594	0.954923	4.51048	7.24225	6.45652	2.87517	4.99937	2.39845	12.4044	1.14587	6.06326	4.94584	13.0384	6.53193	2.77476	5.04628	8.97108	1.72913	3.02888	3.87777	2.70746	8.51519
20	tumor	Baseline	Pre-Menopausal		Arm C	3.48279	3.95805	7.90103	8.43736	7.44965	7.00412	9.92834	5.07854	4.2759	5.01954	4.98568	4.49873	5.45846	5.99564	6.31842	4.05553	10.7138	8.48088	6.30022	6.46583	2.53384	8.52097	6.64964	2.45793	6.07336	9.16468	5.74668	3.464	7.33005	3.03162	11.4581	2.88842	6.61116	6.816	13.6697	7.49095	4.52232	5.07542	10.6283	2.68076	3.51914	4.22484	3.48955	10.3788
20	tumor	Surgical	Pre-Menopausal		Arm C	2.9666	4.19002	9.42033	6.70116	9.1512	8.23951	8.8082	5.32974	5.09075	4.07916	6.89656	3.80358	8.10442	8.14643	7.09841	6.51004	13.3363	9.47224	6.91431	5.63996	2.9137	9.73362	7.68701	4.79116	5.87785	10.2242	5.68229	5.50091	7.70031	3.45541	11.9162	5.50352	6.88875	7.82996	13.0539	8.20441	6.33436	5.15665	10.459	3.16466	3.93588	4.49529	3.83948	6.12042
21	immune	2 Weeks	Post-Menopausal	Arm B	Arm C	6.32538	5.98599	9.17862	8.67351	8.68804	7.80065	7.52078	7.59223	7.93586	7.47552	6.25901	6.58655	8.16702	9.56125	9.29569	6.14003	10.7039	10.6714	7.35846	7.5972	3.46543	10.2795	9.16535	3.02721	5.95107	6.87775	6.24116	6.8926	11.538	2.18489	10.953	3.70529	7.92609	6.78916	13.1587	9.43942	6.49254	3.29025	6.88365	5.29869	6.40807	5.8926	5.71541	6.56851
21	immune	Baseline	Post-Menopausal	Arm B	Arm C	5.26158	5.68929	9.41641	8.43769	9.24227	10.445	7.23393	7.72293	8.61921	6.77319	6.22082	5.75799	8.90062	8.36254	9.87254	7.56439	12.554	11.4444	7.32399	7.40398	3.00895	11.2457	9.82457	2.30658	6.34119	4.92467	3.89489	6.5032	11.2116	2.72287	11.0488	3.749	7.16317	6.14677	12.7867	10.1343	5.64077	5.26579	6.77795	3.84124	5.84903	4.89823	4.88524	6.09677
21	tumor	2 Weeks	Post-Menopausal	Arm B	Arm C	4.47198	4.4927	8.24031	7.121	6.83586	7.24037	6.40496	5.19716	4.12755	5.08113	4.91265	4.23048	5.3125	6.13885	6.61853	4.19233	9.2364	8.19589	5.72886	8.48445	2.34309	8.51995	6.45878	1.67552	5.29819	8.87382	9.29191	5.05939	9.65571	3.0796	11.3543	2.833	6.35118	6.74111	13.358	8.70893	4.17905	2.00722	5.06591	3.33437	5.26223	4.59472	4.51225	5.49303
21	tumor	Baseline	Post-Menopausal	Arm B	Arm C	4.68284	4.67114	9.33457	7.70769	6.74457	6.45058	7.31876	5.35166	3.96743	5.5819	5.15678	4.46326	5.30685	6.88341	6.48022	4.09453	9.3652	7.9741	5.74294	6.57154	1.43153	8.69547	6.24492	1.17507	6.28413	9.1043	10.0413	5.63429	10.0408	2.83099	11.5309	3.97986	6.62662	7.03836	13.0767	7.96973	4.00673	2.51993	9.0108	3.38722	5.44112	4.77959	3.79697	5.95821
22	immune	2 Weeks	Post-Menopausal	Arm A	Arm C	4.24939	5.0805	7.10264	8.076	8.38404	8.97346	6.76978	8.90766	7.25131	6.64688	5.29661	6.18426	9.61993	9.55354	9.70978	5.19858	11.81	11.6536	7.7779	6.68666	4.43192	9.8427	10.215	2.96287	5.43474	3.91363	4.31202	5.04407	10.9504	3.16369	11.2227	2.90878	7.01895	4.29971	13.4441	9.54056	5.86601	5.80155	5.92209	2.83563	4.10971	4.38608	4.70264	4.08266
22	immune	Baseline	Post-Menopausal	Arm A	Arm C	5.21657	5.31497	7.65684	8.56595	9.18908	9.18439	8.13136	8.8053	7.51568	9.68854	5.37703	7.25701	10.649	9.10447	10.5433	7.47488	12.8975	12.4727	9.3531	6.32812	5.36687	9.29535	10.0763	5.25012	5.60592	4.45103	6.5576	5.89817	11.2601	5.56651	10.8621	5.72604	8.11172	6.67342	13.1183	10.4333	7.34763	7.49601	6.0833	3.86607	5.02957	5.81093	6.35664	5.1351
22	immune	Surgical	Post-Menopausal	Arm A	Arm C	5.28673	6.06436	8.92914	8.75457	9.99962	7.72684	7.57496	7.91129	8.20269	6.09715	6.54089	3.19332	8.61015	11.8711	8.12607	6.96688	10.9415	10.2109	7.52016	7.1567	5.74334	9.10183	8.51595	4.14525	7.68809	6.82654	7.5291	6.59098	11.6061	3.55084	10.6558	4.18941	8.38974	6.93592	14.6624	8.81588	6.2144	4.45936	7.19353	4.62423	5.89898	6.23668	5.9142	6.13127
22	tumor	2 Weeks	Post-Menopausal	Arm A	Arm C	4.18507	4.96668	7.69995	8.79651	7.46405	7.53786	6.80031	8.26079	5.9623	5.76295	4.96408	4.66112	6.65319	8.17941	7.71293	4.32315	10.1558	9.69009	6.56198	7.27927	3.1271	8.68543	7.93647	1.29958	5.81613	7.27832	9.35742	4.70791	10.5621	3.62985	11.2956	1.50847	6.69363	6.84318	13.584	8.3241	3.92965	2.83759	6.34638	2.59122	3.43126	4.3684	3.62377	4.46954
22	tumor	Baseline	Post-Menopausal	Arm A	Arm C	2.8131	4.00502	7.56418	8.80047	6.50306	6.81704	7.64888	7.54458	5.39923	5.37057	4.90789	4.17089	5.34229	6.91107	6.84671	3.09111	8.73987	8.14439	6.11851	6.16573	2.41705	8.04586	6.56054	0.861926	6.02825	6.3546	10.1965	4.68053	9.59293	4.66139	10.9039	1.9507	6.73287	5.74639	13.4097	7.04715	3.30992	2.58085	5.81109	2.42838	3.21146	4.54949	3.45618	3.59568
22	tumor	Surgical	Post-Menopausal	Arm A	Arm C	4.6086	5.51114	9.05979	9.87202	8.67082	6.87477	7.74064	7.34391	7.6091	5.37791	6.5475	3.07249	6.7405	10.4993	6.77087	6.02845	10.0368	8.38663	7.66958	6.66563	5.04379	8.42764	7.10925	3.60284	5.88675	8.05751	10.7389	6.71277	11.8781	4.34929	10.2578	4.01727	7.9454	7.1556	15.3829	8.17339	5.9154	3.80589	6.62182	4.59308	6.05499	5.76803	5.89675	5.96822
23	immune	Surgical	Post-Menopausal	Arm B	Arm C	3.86063	3.37198	7.33312	8.70235	9.63481	8.65707	6.90249	5.20713	5.51488	9.59531	5.56894	4.63612	10.2102	8.5767	9.25283	8.3369	10.7498	12.256	8.04805	5.74913	2.74759	7.64669	8.24813	3.12667	4.5217	4.47883	5.02724	4.04612	7.79083	2.94835	11.3488	3.12667	6.82558	4.28554	14.2431	9.89034	5.96159	4.75167	7.20493	2.8783	2.99966	4.1881	3.49175	5.018
23	tumor	2 Weeks	Post-Menopausal	Arm B	Arm C	3.98036	4.89683	9.59969	7.7822	6.51838	7.40718	7.76644	5.98653	4.05119	5.86829	5.45907	4.88624	5.40607	7.35278	6.75377	4.27869	9.87281	8.23002	5.82119	6.24587	3.72016	8.10183	6.79834	1.39879	6.33114	7.40103	8.57582	5.20249	10.1147	4.23702	10.8608	2.57562	7.34571	5.82141	12.9321	7.60119	3.64483	2.37546	7.17764	3.00564	3.00855	5.19366	3.573	4.31779
23	tumor	Baseline	Post-Menopausal	Arm B	Arm C	7.72852	8.54572	10.2624	8.61491	8.87591	9.09452	8.19174	9.76721	7.23077	7.70839	8.08712	7.60293	8.26742	10.5567	8.15473	7.70115	12.4719	9.88427	8.00509	8.1692	7.27537	8.86071	8.56743	6.28606	7.11328	9.08068	9.49736	7.32352	15.8624	5.7212	10.9479	5.70174	10.6011	8.86304	12.7388	9.58259	7.12967	6.03014	8.46715	6.40876	6.03562	7.60014	7.4883	7.01706
23	tumor	Surgical	Post-Menopausal	Arm B	Arm C	3.84321	4.44355	8.47613	8.49834	9.94345	7.86834	8.18492	6.3431	7.27725	7.35961	5.95073	3.6803	7.54493	10.3184	7.71723	6.80729	9.92437	9.97897	6.53619	5.90307	2.95297	8.85557	7.15213	2.63299	6.32833	6.48195	8.20534	4.54457	11.0161	4.07017	11.4385	3.13311	7.67527	6.09105	13.977	9.62081	4.81678	4.41305	6.50135	3.28155	4.12423	4.21085	3.90335	5.6457
24	immune	Baseline	Pre-Menopausal		Arm D	6.37152	6.08609	7.99874	9.50186	8.51863	9.23915	7.53899	4.43081	6.62093	8.38258	7.00827	3.15607	10.6948	8.47575	9.9428	7.90871	13.9186	12.1657	8.71252	6.1418	6.46205	9.39434	8.72009	2.98798	7.55713	3.5218	4.31101	5.21061	9.83489	4.2333	12.0738	4.24348	7.26629	5.7233	13.2422	10.6362	6.22305	7.17305	7.89663	5.24946	3.46995	4.11686	5.26884	5.53917
24	immune	Surgical	Pre-Menopausal		Arm D	4.24981	4.85006	9.13904	9.26453	10.2575	7.76274	7.63938	6.52189	7.18122	8.22735	6.84035	4.16981	10.8307	12.5726	10.4493	7.72561	12.4083	11.9195	9.02573	6.56412	4.406	7.99553	9.63096	3.92575	8.2592	5.43828	5.59229	5.92159	11.2538	3.89408	10.2398	4.11401	7.4906	6.10327	14.6525	9.26094	5.86726	4.65181	6.16927	4.00845	4.95761	5.27093	4.93747	5.92568
24	tumor	2 Weeks	Pre-Menopausal		Arm D	8.89422	8.05323	7.30301	8.00973	8.81867	8.26884	7.94727	7.98279	7.851	8.23512	8.60093	7.70853	7.38292	7.85516	7.23729	7.50646	10.7236	8.15175	8.48322	7.52382	7.69241	10.4869	7.94996	8.03979	9.0943	8.074	9.94809	7.44043	12.6997	7.78534	11.7228	8.2955	7.64823	8.45353	13.2506	8.4403	7.31581	7.63765	8.3046	7.4795	8.02167	7.66919	8.23583	7.76926
24	tumor	Baseline	Pre-Menopausal		Arm D	5.51991	4.47132	7.48158	9.75508	6.50916	6.28527	7.31183	5.06201	3.47678	5.0685	5.51919	2.83399	7.3393	6.95385	5.69944	4.58573	12.5447	8.49266	5.85487	6.16088	2.81824	8.35571	6.16095	2.66534	6.62375	8.60334	8.46242	3.85903	9.02228	3.70402	11.6481	2.92133	6.41685	6.98598	13.3862	7.70877	3.23394	3.26353	7.85648	3.1054	3.64734	4.08742	4.36172	5.88374
24	tumor	Surgical	Pre-Menopausal		Arm D	4.35809	5.79209	10.6569	8.99488	8.75052	7.21165	8.67717	6.5468	6.86475	5.29615	7.27841	3.95508	6.7849	12.6709	7.06322	6.37875	11.7155	8.54272	7.05091	8.67425	3.98228	8.02352	6.82492	3.77358	6.89802	8.57329	9.18	6.81825	12.9555	4.8498	10.2908	4.08409	10.1089	8.45437	14.0697	8.92332	5.29973	3.23409	8.639	4.12702	4.99868	5.17597	4.96782	6.61997
25	immune	2 Weeks	Pre-Menopausal		Arm C	3.79974	3.63315	8.26191	7.60498	7.66628	9.09394	7.19788	6.48324	6.22785	7.74708	4.68844	5.16479	8.13081	6.99707	8.31718	4.83529	11.1544	10.9352	6.90913	6.2607	2.77927	9.16596	9.52127	1.48937	5.78119	3.03048	4.07961	5.50548	9.32014	2.79567	11.7427	2.87165	6.03948	3.67172	13.2516	8.86243	4.58781	3.00855	4.55379	1.75911	3.38412	3.81934	3.43882	3.77278
25	immune	Baseline	Pre-Menopausal		Arm C	4.20583	3.12205	7.79198	7.87514	7.8816	8.65468	6.70719	4.31173	3.24596	8.03761	4.58481	5.67246	8.36688	7.57647	8.66186	5.2195	11.1072	10.94	7.43652	6.56581	1.83947	8.60235	9.05282	1.68747	5.07631	5.20124	6.03038	4.64683	8.2661	2.27146	11.285	2.41567	6.79697	4.33563	13.4302	9.55604	4.82332	5.96515	8.10182	1.23603	3.45985	3.85513	3.53789	3.93524
25	immune	Surgical	Pre-Menopausal		Arm C	3.77072	4.59018	9.72412	7.77794	10.8289	9.44594	7.62472	8.30262	6.95771	9.29264	6.22997	5.04344	9.45718	11.4359	9.14129	6.54783	11.5355	10.663	8.64439	7.38854	4.39707	8.72217	9.67315	5.11198	7.43209	7.16135	8.10957	5.98574	12.9094	3.90988	9.69474	4.1788	7.6037	5.06512	14.3874	9.46321	5.76539	4.49706	5.85549	3.00553	4.22377	5.20728	3.91414	4.98536
25	tumor	2 Weeks	Pre-Menopausal		Arm C	2.43268	2.87599	6.92792	8.39132	5.67206	6.17047	7.04459	3.11744	1.7645	3.47895	3.81634	2.9559	4.27603	4.82357	5.20751	1.37552	8.19491	6.74633	4.99491	5.86157	1.36593	6.83227	5.13202	-0.575754	5.46498	4.83582	8.58704	3.71798	6.84262	2.91779	12.3044	0.918023	5.92787	4.19495	13.055	6.92153	2.39588	1.25474	3.97109	1.01539	2.45993	3.69033	3.05561	3.78297
25	tumor	Baseline	Pre-Menopausal		Arm C	3.01476	3.21323	8.23643	8.3435	6.38132	6.78914	7.02746	3.89601	2.2235	4.06012	3.94989	2.74348	4.91956	5.89288	5.87071	2.85931	8.84942	7.67694	5.40503	6.3418	1.69634	7.58	5.97434	0.173574	5.82774	5.89834	9.2552	4.42264	7.95861	2.59964	11.5128	0.985706	5.93309	4.65523	13.2503	7.23677	2.61397	1.59691	7.98393	1.58961	3.0878	4.03335	2.91971	4.28194
25	tumor	Surgical	Pre-Menopausal		Arm C	3.47224	4.66571	10.4862	8.81953	9.40459	8.76891	7.72522	6.28544	5.45794	4.72562	5.18554	3.25818	6.39896	8.09538	7.25495	5.55282	11.3924	8.55138	7.07361	6.91837	2.48208	7.96054	6.01182	5.25502	6.49126	9.26363	9.27839	6.00662	12.9789	3.50446	10.1619	3.39617	7.59484	6.41506	14.1413	9.19949	4.42089	3.09078	5.73	2.53559	3.92548	4.85263	4.55059	5.03252
26	immune	2 Weeks	Post-Menopausal	Arm A	Arm C	4.55174	4.51451	7.99632	7.05901	8.01368	9.1125	6.28311	6.55086	7.17334	4.97875	4.849	5.65142	7.63883	6.48631	8.42878	5.77948	10.3376	9.96672	6.06447	6.69783	1.43932	9.67769	8.51523	1.74156	5.78309	5.64613	4.26058	5.9167	9.87316	2.37686	11.2739	2.85818	6.01175	5.16077	13.6455	10.3845	5.10116	2.71907	5.62109	4.10743	5.49956	4.13316	4.48816	5.30067
26	immune	Baseline	Post-Menopausal	Arm A	Arm C	5.13316	4.79504	7.5169	8.17038	7.795	8.41368	6.02399	6.70452	5.44669	5.72824	4.93544	5.04138	7.67539	9.35273	8.51319	5.26197	10.0626	10.1128	6.64331	6.96281	1.42601	8.45027	8.93791	2.30986	5.5188	6.31391	9.14652	5.06261	8.56667	2.49702	10.2518	2.36658	6.25868	5.89949	14.405	9.35221	4.98952	1.96719	6.78388	3.61734	5.22642	4.64331	3.89833	5.39928
26	tumor	2 Weeks	Post-Menopausal	Arm A	Arm C	4.23478	4.06822	7.58441	7.62676	7.62199	7.11176	7.38849	4.87843	4.24813	4.42701	4.8368	4.16373	5.22826	5.76094	6.61897	4.71153	8.10583	7.54445	5.294	6.15944	1.61616	7.6945	6.19057	0.855333	4.94307	8.09175	8.10323	5.03399	8.51367	2.14932	11.2229	1.54811	5.98731	6.06608	13.5001	7.87791	3.55415	1.64777	6.21326	2.85521	4.90836	4.75726	4.10091	4.90308
26	tumor	Baseline	Post-Menopausal	Arm A	Arm C	4.53147	4.44458	7.56935	8.49623	6.82383	7.66254	6.46863	4.48473	3.6182	4.59328	4.79024	4.11505	5.41268	6.1964	6.89839	4.63548	7.68454	8.18233	5.95613	6.45847	1.87287	7.61955	6.98613	0.768501	4.53375	8.43955	10.5687	5.35687	8.16353	2.30129	10.1896	1.35565	6.22941	6.33544	14.3172	8.36156	4.34205	1.45549	7.39477	3.3535	5.1368	4.72975	4.43668	5.06442
27	immune	2 Weeks	Post-Menopausal	Arm A	Arm C	5.83305	4.11635	8.50664	8.28407	8.8324	9.89071	7.72311	7.02097	5.87428	9.16027	5.37749	6.52491	8.92259	8.29522	9.53915	6.14059	12.4318	11.258	8.70125	6.89632	4.80255	10.0391	10.1112	3.06441	6.07648	5.48568	6.88493	5.93861	11.5753	3.9354	11.5209	1.96403	8.52671	5.77364	12.9937	10.4502	6.27426	5.55319	6.15584	2.78304	4.08193	4.21494	4.15274	3.22812
27	immune	Baseline	Post-Menopausal	Arm A	Arm C	5.13827	4.00104	8.22472	8.33363	8.62955	8.48607	7.49781	7.73483	6.55219	9.70755	5.85271	6.09337	8.50513	8.94337	9.8348	6.35723	12.0623	11.6671	8.41847	7.17247	3.37012	9.44811	9.07245	2.63394	5.2176	5.63248	7.04903	5.58399	12.453	3.53953	10.4749	3.94572	6.88738	5.75687	14.0014	10.6721	5.64411	4.53641	7.16441	3.5038	3.06444	3.93629	3.48452	4.03971
27	immune	Surgical	Post-Menopausal	Arm A	Arm C	2.34071	2.52042	5.95662	8.31696	9.848	8.12885	6.87065	5.11875	4.98514	10.3664	5.14984	4.01669	8.28287	9.51036	8.29677	7.67565	10.7054	11.0289	7.77123	6.44573	2.27401	7.90361	7.32195	3.7658	4.79297	3.23722	4.19714	3.4029	9.36648	2.65607	10.6113	2.98227	6.56764	3.51754	14.6498	9.4476	4.22138	4.41246	7.49066	2.09129	2.46231	4.98279	3.7306	4.86592
27	tumor	2 Weeks	Post-Menopausal	Arm A	Arm C	2.90035	3.20289	6.17529	8.32037	6.29171	6.46633	7.64763	3.95388	2.22423	4.29678	4.36832	3.34806	4.73009	6.50619	5.67486	2.06692	6.43012	7.04593	5.49945	5.99069	1.87862	7.23617	6.10875	0.067788	4.8288	6.5585	9.02845	3.195	8.36146	3.45072	11.8709	2.23502	6.76393	6.82626	13.3733	6.86057	2.74129	1.76406	6.60221	1.79896	3.03194	3.75327	3.02506	4.20144
27	tumor	Baseline	Post-Menopausal	Arm A	Arm C	3.12573	3.52165	6.86757	7.79373	5.93393	6.3544	7.89751	4.59524	3.02592	3.91887	4.45291	2.94422	4.31428	6.95897	5.69625	2.8843	8.08202	7.24129	4.61075	5.98708	0.927837	7.45141	5.44283	0.349633	5.68631	7.64573	8.93136	3.45399	9.03642	3.16178	12.2288	2.03075	6.20708	7.582	12.9928	7.22661	2.3039	1.85601	7.18795	1.42082	2.51025	3.85937	3.14029	4.04461
27	tumor	Surgical	Post-Menopausal	Arm A	Arm C	2.5689	5.21097	7.91925	8.1767	8.99636	7.53825	8.23103	7.70424	6.39038	5.55519	6.02782	3.77642	7.21581	11.1594	7.63395	5.99907	10.4746	9.16917	8.42636	6.84806	4.31445	8.64163	7.09359	4.97642	5.93356	7.40741	9.82144	5.6625	13.4076	4.81982	10.2961	4.52197	7.11414	7.64875	14.5064	9.23215	5.16192	3.43738	8.91032	3.93738	5.06078	5.29428	4.02235	6.09799
28	immune	2 Weeks	Post-Menopausal	Arm B	Arm D	4.81077	4.77667	5.34783	7.25644	7.22218	7.41818	6.05796	3.70695	1.25454	9.76602	5.14593	4.28047	6.49841	3.66406	6.93343	3.90762	8.16931	9.27466	6.92891	7.77703	2.09149	7.80209	6.81101	0.864977	4.61021	4.17532	5.01959	3.7486	8.49543	3.50883	10.0204	3.00576	6.83122	4.60266	15.8178	8.41857	3.8042	2.36067	8.69407	2.87933	4.00739	4.82567	5.33746	5.41895
28	immune	Surgical	Post-Menopausal	Arm B	Arm D	2.96266	4.44037	10.2058	8.0921	10.8602	9.24918	7.20031	7.75206	7.14582	10.6857	6.10211	4.44008	10.2075	12.8709	9.93103	7.86323	12.0253	11.905	9.77911	6.75086	4.30691	8.80595	9.67798	4.34169	5.75641	7.75564	5.91346	5.94012	11.7761	3.52274	10.3894	3.00022	7.09197	5.04752	14.4129	9.40991	5.98357	4.60928	5.96782	3.19158	3.9237	4.78774	4.0654	5.63588
28	tumor	2 Weeks	Post-Menopausal	Arm B	Arm D	4.59721	4.04353	6.16056	7.37491	6.10662	6.77078	7.26341	3.74337	2.48131	6.2385	4.4054	4.55871	6.06103	4.53216	6.29625	3.01936	7.43297	8.24932	6.41508	7.07377	2.11631	7.53035	6.15371	1.08032	4.10603	5.79895	8.84298	4.1899	10.0439	3.63116	10.9028	3.0562	7.2177	4.53603	15.0911	7.66722	3.84815	2.60647	6.72416	1.2396	3.65056	4.22215	5.19287	5.56391
28	tumor	Surgical	Post-Menopausal	Arm B	Arm D	1.88091	2.2981	9.29446	8.1257	7.17483	6.11081	7.97576	3.43255	2.3006	3.96456	5.20714	0.561029	5.20722	7.75133	5.50041	4.51238	11.2623	6.4225	5.824	7.48147	1.98059	6.76125	5.10542	3.26483	6.15106	10.8844	9.5825	4.62452	8.35379	3.89847	10.6957	2.05967	7.8811	7.46374	13.9294	6.72033	3.69361	1.69232	7.76831	1.55024	3.41499	4.34452	2.8302	5.75893
29	immune	2 Weeks	Pre-Menopausal		Arm C	4.65772	4.55829	10.361	8.56184	8.18961	9.55319	8.58077	8.38743	7.7838	6.11114	6.51659	5.20785	7.49368	8.64494	9.38959	6.44278	12.2488	11.375	6.56786	7.20736	2.29064	10.4666	8.34519	3.51303	7.44444	7.28368	6.13915	7.17766	11.1812	3.29802	11.3942	3.14683	7.59918	6.36323	12.978	10.7236	4.76811	1.57812	5.41462	3.36981	4.29248	5.50428	5.06268	4.78265
29	immune	Baseline	Pre-Menopausal		Arm C	5.03053	4.09015	10.0819	7.6308	8.32294	9.87939	8.71103	6.45069	7.01888	6.31369	6.74038	6.0865	9.09479	7.22477	9.26954	6.33017	11.9217	11.6991	7.64433	6.43689	1.62022	10.4671	10.5778	2.23102	6.29259	4.33202	4.07597	7.34585	9.72411	3.02443	11.5161	4.08186	6.85689	4.99666	13.1396	10.4945	6.47027	5.04265	7.11572	2.70148	3.66339	4.51284	4.01215	4.80712
29	immune	Surgical	Pre-Menopausal		Arm C	3.97455	5.48363	8.48273	6.98889	10.6088	9.36566	8.27416	8.21872	9.17104	6.85285	6.62722	3.94722	9.89763	8.76774	9.62181	7.55099	11.384	11.4042	8.08272	6.78438	5.80948	9.65997	8.86432	5.33018	8.5018	6.25864	5.06572	6.36386	11.1471	3.56341	10.8841	4.37787	7.67567	4.68735	14.108	9.30286	6.73439	5.96925	7.73592	2.91769	4.49607	4.94305	4.73506	5.67241
29	tumor	2 Weeks	Pre-Menopausal		Arm C	5.00985	4.77024	10.1028	8.03677	7.55186	9.71388	8.44683	6.38833	4.35045	4.82891	6.05615	4.73849	5.99006	7.58027	8.11478	5.2253	10.8763	10.0894	6.43086	7.49071	1.84265	9.32402	6.82624	2.57758	6.36068	9.52191	7.44213	6.20008	10.9508	3.45106	10.8648	3.65207	7.71394	7.79737	13.4255	9.55522	4.38766	2.34889	6.3455	2.58612	4.3709	5.31152	4.93148	5.60543
29	tumor	Baseline	Pre-Menopausal		Arm C	4.65241	4.26051	10.0503	7.6668	7.55412	8.24714	9.72074	5.36205	4.34938	5.10435	6.10575	5.07171	6.6563	7.64222	7.76517	4.76447	10.9367	9.71362	5.84604	6.86511	1.1653	8.52892	8.23142	2.09789	7.68369	8.99364	7.64006	6.5985	9.65647	4.11821	11.7331	2.99275	7.3906	7.22192	13.026	8.63068	4.9915	3.30001	8.05713	2.56774	4.46106	4.4574	4.15096	5.5311
29	tumor	Surgical	Pre-Menopausal		Arm C	2.48983	5.21373	8.40966	4.95614	9.1308	9.05056	8.5738	6.68867	7.157	4.54398	6.51409	2.58664	6.34237	7.45565	7.38179	6.63733	13.3094	9.54359	6.55159	5.55291	5.81155	9.30333	5.39705	5.14639	7.17114	8.39502	8.11732	5.4343	8.72525	3.30149	10.9197	3.34668	6.9001	5.38642	13.8449	7.84033	5.85669	3.28307	8.23232	2.6306	3.62765	4.94501	3.42887	4.73014
30	immune	2 Weeks	Post-Menopausal	Arm A	Arm C	5.25183	4.96428	8.5867	8.30187	9.56295	9.12692	7.41986	6.64713	6.9221	7.15348	6.18718	6.99055	10.0889	7.28189	10.3513	8.03599	12.0373	12.0951	7.90724	6.95237	2.07994	9.60876	10.6785	2.47869	5.39478	7.28812	6.10529	5.21074	8.30498	2.01367	10.621	4.03888	7.02747	5.74693	13.4764	11.1913	5.98191	7.39056	6.05094	3.73763	5.59863	4.87122	4.34787	5.14048
30	immune	Baseline	Post-Menopausal	Arm A	Arm C	4.99806	4.59433	6.98556	7.85544	9.12948	8.58193	7.04694	6.43807	7.07012	9.49019	5.75847	7.86363	9.80035	7.54806	10.1383	7.17594	11.7783	12.0023	7.79693	6.56332	1.8263	9.29817	11.0326	2.62791	5.39702	6.3248	6.59805	4.98278	7.29744	1.7611	11.3036	2.92	6.91196	5.98305	13.2312	9.11326	7.05792	5.96841	7.0014	3.8779	5.2994	4.41872	3.77339	5.40119
30	tumor	2 Weeks	Post-Menopausal	Arm A	Arm C	4.93164	4.42724	9.27092	8.05246	8.01389	8.00957	7.9663	5.12532	4.78012	5.19043	5.53653	5.00257	5.92404	7.13853	7.49453	5.10445	10.3024	8.68031	5.94784	6.339	2.13041	9.02129	7.4529	1.56469	5.90667	10.1664	9.40982	5.88693	8.83177	2.46558	10.6417	1.40477	7.16217	6.61949	13.1614	8.34105	4.06701	3.31866	8.07592	3.57945	5.2077	4.50009	4.60836	5.4047
30	tumor	Baseline	Post-Menopausal	Arm A	Arm C	4.81173	4.11482	8.00071	8.57745	7.71815	8.1073	7.07845	5.40762	4.80836	7.01765	5.14814	6.56358	7.46948	5.84288	8.17046	6.18856	11.5134	10.0666	6.20993	6.08593	1.72816	8.9156	8.78724	1.75094	5.14979	7.94085	9.31304	4.72263	6.58023	1.48885	11.2865	2.23234	6.57335	7.0814	13.2199	8.20806	4.8409	5.66904	7.5821	3.07531	4.97069	4.17656	3.92369	4.91928
32	immune	Baseline	Pre-Menopausal		Arm C	5.86894	4.7354	8.3774	9.49912	8.40893	7.03608	7.58882	7.98695	4.53349	8.03187	4.78312	5.3908	9.70875	10.1251	9.16764	6.18869	12.1474	11.0204	8.2529	8.0135	5.9593	10.9317	9.43981	4.22244	9.68451	4.75634	6.54537	4.12276	11.0568	4.46814	11.395	4.47742	7.50057	4.63572	13.8331	10.1461	6.3199	4.31943	8.07202	5.74696	5.70377	6.67327	5.91808	4.45198
32	immune	Surgical	Pre-Menopausal		Arm C	2.93368	3.92734	7.56307	7.67642	8.90828	8.01781	6.87512	5.3119	5.22139	6.22077	5.04661	2.87194	8.08581	9.13692	8.63789	5.85741	9.82005	9.48258	6.77021	6.48794	2.18537	7.69164	8.13157	1.98567	5.53619	7.17879	7.56664	2.97676	11.2148	2.7702	10.434	2.64705	6.27801	4.93121	14.0419	9.76422	4.79439	4.65673	6.38209	2.11534	3.30422	4.54726	3.20175	4.71641
32	tumor	Baseline	Pre-Menopausal		Arm C	5.67955	4.33863	8.10835	10.6955	7.35003	5.55415	7.72118	4.76813	3.63655	4.52063	4.67885	4.78642	6.74796	8.61637	6.48223	4.79192	11.0311	8.23602	5.92951	6.66637	3.97757	9.33989	5.63928	3.82495	7.04065	9.26532	9.36377	4.01882	10.182	5.36331	12.1062	3.5805	5.99835	6.6921	13.1502	8.11796	4.10108	5.00788	5.99383	3.76508	4.30692	4.61566	5.31358	6.7156
32	tumor	Surgical	Pre-Menopausal		Arm C	2.3552	3.77757	7.63276	8.32002	8.20706	6.01526	6.99603	5.16869	4.54595	5.0014	4.71161	1.4187	5.57476	8.44367	6.31183	4.08091	10.099	6.6985	5.58571	6.15446	1.88031	7.41212	6.17047	1.99705	6.03863	9.24997	9.32519	2.83245	10.8395	3.11667	10.808	2.37462	5.76523	5.85547	13.8199	7.99371	3.77393	2.10256	4.87347	2.50945	3.84178	4.50531	3.65143	4.91426
34	immune	Baseline	Pre-Menopausal		Arm C	7.19289	4.4158	9.86016	9.94571	9.34223	8.80896	7.17985	7.53871	8.33685	8.28644	6.23174	6.36549	9.30704	9.24641	9.29906	6.60004	12.4941	11.2851	8.25583	7.99746	5.73158	12.6123	9.35499	3.91066	9.17799	4.97179	8.09894	6.71359	11.6738	5.34953	11.3602	4.68311	7.37734	4.63635	12.6575	10.6687	5.30431	6.01714	6.78672	4.22809	6.34226	6.85941	6.5983	5.70188
34	immune	Surgical	Pre-Menopausal		Arm C	4.87872	5.58747	9.14675	8.17893	11.1052	11.3045	8.34438	8.4405	7.84344	9.23185	6.99635	4.78982	10.1208	11.8143	10.6053	8.52474	12.3455	12.3063	9.18536	7.3834	7.37856	10.9751	9.57119	5.61588	6.28103	6.64247	5.6452	6.6378	12.0235	4.95579	10.7453	4.86385	10.1678	5.77988	14.1715	11.07	6.21164	6.16804	7.67586	5.11412	4.78546	5.72072	5.05323	6.30451
34	tumor	Baseline	Pre-Menopausal		Arm C	6.30348	4.57224	9.36111	10.4871	7.42923	7.49487	7.77554	6.31823	5.19906	5.48811	6.80378	5.6835	7.83836	7.48742	8.16078	5.43518	12.6607	9.60199	7.67817	7.20003	5.30375	10.9025	8.00161	4.85983	8.73756	9.51103	9.39638	6.85033	11.069	4.50645	11.2235	4.83997	6.52845	8.45405	13.341	9.59182	5.66874	4.58936	8.133	4.38488	4.49974	5.43166	5.43313	5.43467
34	tumor	Surgical	Pre-Menopausal		Arm C	2.71235	3.76201	9.13744	8.90134	8.73206	8.09331	8.94734	6.19454	4.68005	4.3614	6.8166	1.56977	5.84443	8.71845	6.68506	5.31282	9.56031	8.48	7.63244	6.16649	3.66951	8.50734	5.9506	2.90787	6.51381	9.50476	10.6241	5.67162	11.4556	5.04708	11.1437	4.09346	9.4472	7.8814	13.688	8.00291	3.88443	2.74984	8.2854	2.26369	4.54614	4.53628	4.21019	6.74814
35	immune	2 Weeks	Post-Menopausal	Arm B	Arm C	5.29954	4.87636	8.17515	6.72886	8.23396	11.2517	7.73698	9.53374	8.71849	5.97857	5.84141	4.88474	5.84332	6.99714	8.87927	4.16009	10.1087	10.1456	6.73634	6.36685	2.9295	11.4582	6.73273	2.19493	5.34745	5.81439	5.3237	5.58582	7.66952	2.0235	11.4624	2.44694	6.85616	5.51326	12.1661	9.36821	4.05682	3.99112	5.85047	3.83278	5.13457	5.99456	5.13691	4.81439
35	immune	Baseline	Post-Menopausal	Arm B	Arm C	4.2371	4.31957	7.80455	7.54282	8.3262	10.6519	6.93606	8.68668	7.8545	5.86585	5.51044	4.47762	6.69348	6.83131	9.07508	6.81013	10.3487	10.6478	6.8372	5.83485	2.37376	10.2191	6.70861	3.02796	5.1128	5.58826	8.12591	4.73713	4.87045	2.05248	11.3498	2.64714	6.6875	5.49293	12.9699	11.3548	4.04191	7.65903	8.89363	1.96907	4.74768	5.05127	3.72446	4.58013
35	tumor	2 Weeks	Post-Menopausal	Arm B	Arm C	3.37037	3.92362	6.62321	8.16889	7.07696	8.32465	6.86873	6.8066	5.56188	4.83889	5.14046	3.85896	5.00024	5.3931	6.71162	3.31251	9.43958	8.44032	5.7068	5.95531	1.51724	8.63539	6.13971	1.53724	5.16239	6.71477	10.0674	3.39094	4.62036	2.95882	11.2638	2.33135	6.78906	6.1753	13.7285	8.67761	3.20215	2.40728	6.87368	2.06883	4.76399	4.4698	3.21052	5.28379
35	tumor	Baseline	Post-Menopausal	Arm B	Arm C	4.15538	4.80288	8.18023	8.99889	8.45947	8.87176	7.73479	7.39139	6.11759	5.40789	5.71009	4.52255	5.35808	6.72197	7.59728	4.2714	9.9966	9.52115	6.2948	6.04181	1.46862	8.99022	6.42397	1.94878	6.07303	8.97072	11.1652	3.82487	5.37943	3.83734	11.5328	2.43368	7.36573	7.04833	13.1956	8.91415	3.08256	2.48846	9.64968	2.21852	5.38844	4.66063	3.9824	5.81607
36	immune	2 Weeks	Pre-Menopausal		Arm D	3.70858	2.34599	7.87001	9.62528	5.6562	5.10217	7.45294	3.62127	3.17993	5.0566	3.16244	1.29574	6.16368	5.00709	5.98457	3.2087	7.6479	6.3268	5.33852	5.6871	1.07752	8.69497	4.96374	0.841064	7.32274	9.02112	7.1247	4.38114	7.40354	5.08762	12.1799	1.61305	5.60336	5.15161	12.9721	6.7395	3.45729	2.94796	7.77043	3.15859	3.8578	3.79002	4.79189	5.13497
36	immune	Baseline	Pre-Menopausal		Arm D	6.60206	5.50231	7.80041	9.72087	8.49077	8.9467	7.78159	4.45603	5.33667	8.12562	6.31885	5.45277	10.7865	7.3335	9.7437	6.95018	13.105	11.0682	8.26052	6.70616	4.23395	9.85882	10.1906	3.99718	6.62129	8.05866	7.31154	5.21591	7.81746	4.43634	11.5745	4.76955	7.3269	6.30806	13.3865	9.99908	6.39126	7.10431	8.94417	4.31526	5.42924	5.36174	6.68526	5.78891
36	immune	Surgical	Pre-Menopausal		Arm D	2.9984	2.66185	8.28908	7.63062	11.8479	10.0077	6.31311	6.59214	6.68941	11.7008	5.67271	5.22751	11.442	8.63971	9.92186	9.38269	12.1691	12.662	9.86051	6.17275	3.40216	10.5553	9.78092	5.59549	5.47766	5.14529	4.73884	5.16632	9.6435	3.78651	10.303	4.12529	6.71296	4.18203	14.9028	10.5193	7.4507	7.29818	10.1527	3.10439	3.76889	5.22918	4.00333	4.56841
36	tumor	2 Weeks	Pre-Menopausal		Arm D	4.54497	3.47482	8.66259	9.65721	6.24669	5.67233	7.4967	5.13578	2.51604	5.31664	4.99869	3.42512	6.45893	6.1937	6.19476	3.83771	9.09744	7.27395	6.43291	6.23399	4.07479	9.59669	5.72412	2.96973	7.19183	8.39952	7.05841	4.96024	7.86484	4.70161	12.4966	2.94979	5.69606	5.64896	12.8694	7.48197	3.27876	3.99153	7.20304	2.49504	4.8054	4.33388	4.62823	5.22008
36	tumor	Baseline	Pre-Menopausal		Arm D	4.53594	2.64703	8.09516	7.75353	6.3044	5.52592	8.49107	4.10057	2.4812	5.04245	3.24721	3.46596	6.62542	6.6946	5.28213	4.41366	9.22951	7.06926	6.74779	5.77477	2.87848	8.50354	6.7342	2.84991	7.16371	10.4104	8.30776	4.52137	7.75458	4.8739	12.3231	2.12196	5.90357	5.75854	12.9905	7.42851	3.85477	3.66408	8.29137	2.16726	3.86647	2.71367	4.37664	5.68961
36	tumor	Surgical	Pre-Menopausal		Arm D	2.38752	3.27975	10.5496	6.91334	10.6358	7.92275	8.69643	5.40019	5.7739	8.10905	5.35802	3.02355	8.32589	8.19227	7.12128	7.02886	10.1726	9.15738	7.12281	5.5031	3.71859	9.7061	7.51698	4.58932	6.37537	9.04028	8.36341	5.58658	10.4817	4.21983	10.4822	3.49522	6.90835	6.5428	14.3216	8.10346	5.34096	4.77121	9.2123	3.40271	3.83091	4.92625	3.58915	4.72399
37	immune	2 Weeks	Pre-Menopausal		Arm C	4.58856	3.77563	8.89534	8.2062	8.49339	11.3237	7.56547	6.34935	5.842	6.75607	5.59169	6.45892	9.36195	7.77638	9.75077	6.44559	12.0605	11.7721	8.54819	6.40128	1.50878	9.80243	10.6033	3.03632	5.45501	6.59454	5.20103	5.31648	9.74929	2.38806	12.2115	2.89025	6.66334	5.37456	12.894	10.198	5.76859	4.47027	4.6324	2.07268	2.70263	3.31268	3.40242	4.19916
37	immune	Baseline	Pre-Menopausal		Arm C	4.5488	3.5627	7.77381	7.88646	7.49779	8.7898	6.6518	5.18401	4.83546	6.66395	4.96025	6.1216	9.20008	7.33732	9.15989	5.54449	11.4767	11.315	7.89989	6.32744	0.971968	8.44626	10.2543	2.1207	4.58183	3.29922	3.61678	4.13268	8.88805	1.75976	11.5513	2.38233	6.51719	3.4812	13.4662	10.111	5.39972	6.84078	6.3585	2.16861	2.83059	3.88401	3.69984	3.9816
37	immune	Surgical	Pre-Menopausal		Arm C	2.64205	3.29759	8.25539	8.94119	11.4763	10.3615	6.14062	6.39962	6.637	10.2224	5.84297	5.89817	12.3575	10.2276	10.949	8.7892	12.7819	12.484	10.1662	6.51198	4.15585	8.7118	10.5954	4.76402	6.14659	5.43112	5.87884	5.46876	9.96816	4.50643	10.3031	4.21373	7.88054	4.86623	14.9831	9.76361	7.25103	6.78606	8.22657	3.31387	3.74147	5.31157	4.33367	5.01298
37	tumor	2 Weeks	Pre-Menopausal		Arm C	3.44242	3.49786	9.77076	8.19905	7.16757	7.43978	7.83719	4.20481	2.19187	4.92046	4.26472	3.85474	6.23224	6.27421	7.15594	3.53003	9.02307	8.73613	5.70163	6.03257	1.67963	8.29883	7.58639	1.12514	6.15653	9.11575	7.98607	5.05131	8.92679	3.08757	12.4434	1.73623	6.3055	7.164	12.7328	8.23415	3.67367	2.65446	5.5395	0.782147	3.53604	4.36063	3.39091	5.11341
37	tumor	Baseline	Pre-Menopausal		Arm C	3.82743	3.52812	9.36744	8.08384	6.99313	7.53742	7.74041	4.23251	3.09487	5.01724	4.69855	4.81536	6.88903	6.79575	7.25667	3.86317	9.95229	9.25036	6.11603	6.26902	0.491422	8.6216	8.41684	0.352991	5.93352	7.57522	8.50305	5.04208	9.06946	3.04482	11.5691	2.22372	6.22397	6.37802	13.1722	8.71324	4.01877	3.21592	8.17245	1.47667	3.33697	3.96968	3.32619	4.89199
37	tumor	Surgical	Pre-Menopausal		Arm C	2.46221	3.10126	10.1315	7.76895	9.99388	8.98294	6.27616	5.86957	4.75659	5.42075	5.51039	3.80574	8.98915	8.33321	7.81727	6.97268	10.8765	9.14693	7.29832	6.34658	3.93828	8.76125	8.16235	5.50326	7.01563	7.45499	9.94313	4.50437	11.5141	3.55925	10.4718	4.07358	6.95794	8.68049	14.5496	8.84337	5.31086	3.672	9.3977	3.70335	4.63847	5.18947	4.8061	5.72475
38	immune	2 Weeks	Post-Menopausal	Arm B	Arm C	4.18059	3.66244	6.76599	7.99434	7.60328	8.66122	6.82981	4.49896	4.64358	7.03759	4.62771	5.18407	8.17517	6.21682	8.57657	5.38472	10.9229	11.0943	7.03761	6.02938	0.218447	8.98317	9.04623	1.02327	4.41362	3.53564	6.72043	3.31471	6.75604	2.20211	11.5184	2.06789	6.57761	4.57758	13.2566	10.6209	4.31353	7.56085	6.3049	1.61924	2.36788	4.04517	3.06756	4.11562
38	immune	Baseline	Post-Menopausal	Arm B	Arm C	4.89	4.0197	8.593	7.08029	7.93989	9.20856	7.64244	8.53867	7.47571	5.76669	5.26886	4.81234	7.35131	9.82324	8.98656	5.28041	11.4437	11.0462	6.79305	6.3681	2.42461	10.8987	8.60593	1.88468	5.53127	3.92794	6.28251	5.45163	11.114	3.01504	11.3613	2.02436	8.72019	5.07362	13.0828	11.3745	4.60415	4.18911	7.58889	2.12451	3.18946	4.63565	4.30674	5.01367
38	immune	Surgical	Post-Menopausal	Arm B	Arm C	2.7827	3.69967	8.6661	8.05228	11.7328	9.96304	6.43333	6.40337	5.95025	9.97289	6.13917	5.24021	12.5338	10.555	11.7087	8.72712	13.9372	12.5403	10.8727	6.5738	4.23027	8.84706	9.57223	4.79312	6.36778	4.22463	7.44254	4.88907	9.66502	4.41884	10.0772	4.33098	6.69271	4.83716	14.9805	10.7842	7.30872	5.13954	9.06689	3.25047	3.55664	4.69434	3.61124	4.28186
38	tumor	2 Weeks	Post-Menopausal	Arm B	Arm C	3.76981	4.24582	7.97689	7.5378	6.19869	6.3308	7.75593	5.43703	3.14658	4.50212	4.28764	4.08405	5.19869	5.31737	5.89994	3.42393	7.94219	7.70202	5.47517	6.33012	2.6048	7.18807	6.10375	1.849	5.28556	6.15263	10.7162	4.83973	9.59652	3.26683	11.8308	3.29805	6.82258	6.2681	13.3867	7.5352	3.16891	2.58943	6.0499	2.49933	3.69657	4.55867	4.01054	5.09172
38	tumor	Baseline	Post-Menopausal	Arm B	Arm C	4.14679	4.55252	8.59344	8.25174	6.83425	7.00417	9.33848	4.70749	3.21377	4.67246	5.29988	3.33322	4.98191	7.07001	6.32099	2.89529	10.1906	7.88783	5.52851	6.42049	1.36826	7.7415	6.16416	1.50863	5.73251	7.72181	10.4597	4.73548	8.56689	2.4121	11.4847	3.07158	7.25453	8.28117	13.5679	8.15581	2.73865	2.31454	9.2739	2.0801	3.77279	4.55482	3.69994	5.62635
38	tumor	Surgical	Post-Menopausal	Arm B	Arm C	3.6598	5.14932	9.94162	7.51974	9.27415	7.28462	7.22133	7.81079	6.589	4.88933	6.23879	3.32487	6.74719	11.9052	7.34461	6.15452	11.8087	7.7308	7.3638	6.39355	4.86613	9.52198	6.58027	4.81229	5.22695	7.20572	11.5961	6.00089	12.4541	4.23994	9.87024	3.8698	7.60582	8.98005	14.7594	8.55419	5.27825	3.50185	6.77701	4.01429	5.53765	5.46193	4.87631	5.94718
41	immune	2 Weeks	Post-Menopausal	Arm B	Arm C	4.05265	4.03222	8.33325	8.2167	8.12251	9.57906	8.07929	6.88405	5.6572	7.17491	5.69546	6.87794	7.99239	6.35173	8.59204	5.87121	11.0215	10.9636	7.0118	6.69843	1.8871	8.68452	8.9175	1.73492	5.47637	6.09863	6.58844	5.44285	7.63411	2.71737	11.5742	2.99008	6.14892	5.59284	13.2863	9.88021	6.32351	4.87191	6.78959	2.75226	3.04669	4.24866	2.96129	4.62696
41	immune	Surgical	Post-Menopausal	Arm B	Arm C	3.14533	2.77871	5.85699	8.20002	10.1613	9.9466	5.57257	5.45605	5.6611	9.17145	5.14777	5.02278	10.2805	7.85477	9.60141	8.08457	10.7146	11.5129	8.45176	5.33134	3.26779	9.12964	7.84291	2.71237	4.20834	3.0636	4.1082	3.08551	6.62735	4.02369	11.4063	2.04034	7.42456	3.09837	13.5017	9.9863	6.57176	5.56093	9.99348	1.49224	2.86179	3.92097	3.00338	4.18219
41	tumor	2 Weeks	Post-Menopausal	Arm B	Arm C	4.53736	3.57884	8.24157	8.15142	8.1966	9.18728	8.51833	6.21106	5.26477	5.88023	5.4013	6.08007	7.48395	6.42173	8.12966	5.40564	10.8271	10.5364	6.61804	8.23864	1.31807	8.64472	8.63008	1.50764	5.33438	7.4252	7.82927	5.70413	8.4252	2.95396	11.4435	2.38603	6.23003	6.32548	13.3422	9.45884	6.10419	4.32892	7.24592	2.20146	3.58926	3.85124	3.53095	4.56514
41	tumor	Surgical	Post-Menopausal	Arm B	Arm C	2.72216	2.52529	8.07823	5.764	11.2507	10.2542	6.83168	7.277	7.23877	7.84502	5.39259	4.40762	9.21152	7.35249	8.64979	7.57641	10.4632	10.8557	8.11459	5.44525	2.30991	9.92388	9.04268	2.77045	4.73592	7.64682	6.70989	3.72421	6.46334	3.20721	11.8558	2.30108	6.37785	4.55676	13.2848	9.95144	7.28048	5.66646	10.5875	2.16506	2.84014	3.76266	2.26886	3.933
42	immune	2 Weeks	Post-Menopausal	Arm B	Arm D	5.29668	5.01231	8.67844	7.95901	7.86563	8.04893	7.6552	7.38287	6.49878	9.10368	5.29087	8.18128	8.24327	9.33383	8.37467	5.63309	11.684	11.0629	7.45599	6.80273	2.02035	9.56265	10.1281	2.71832	6.1633	5.32331	5.46108	5.59794	11.1155	3.69716	11.1251	3.25641	8.64036	5.24574	12.9562	9.24217	5.85633	2.59189	6.43049	3.88274	4.53692	5.37281	5.4286	5.41075
42	immune	Baseline	Post-Menopausal	Arm B	Arm D	4.64914	4.12049	6.68764	8.43381	7.62641	7.48553	6.2673	4.65296	3.71806	10.0472	4.91751	6.47378	8.52679	8.32454	8.52825	5.92304	11.2416	11.2858	7.47685	6.95272	-0.0554985	7.29256	8.90344	1.82529	5.8995	3.98437	3.99881	3.55004	9.80719	2.04999	11.0255	2.18033	6.33148	3.96119	13.6522	8.95104	4.32014	4.55331	6.52063	2.18876	3.42904	4.26494	4.07122	4.18666
42	immune	Surgical	Post-Menopausal	Arm B	Arm D	3.36695	2.93559	7.47464	8.26376	10.1853	8.78258	5.57442	5.22234	5.93423	11.9614	4.71163	5.22817	10.7773	9.34656	9.88853	8.644	10.3398	11.7017	8.85059	5.40722	2.76247	7.85651	9.30766	3.71602	4.89907	4.20041	5.10499	4.59103	8.28465	2.75744	11.0874	2.61095	6.12339	4.40562	14.1148	8.83164	5.8553	4.04564	6.51152	2.49909	3.3229	4.62424	3.53027	3.97688
42	tumor	2 Weeks	Post-Menopausal	Arm B	Arm D	4.34448	4.36066	9.56829	9.25484	6.90922	8.01188	7.777	6.00661	4.31311	5.45455	5.23301	5.5388	6.18193	8.16476	7.06343	4.73686	10.8116	9.30701	5.95886	6.38551	2.48517	8.71703	7.57898	1.87036	5.90096	7.80086	9.27061	5.63122	10.6334	3.33753	11.0604	2.97216	7.90821	7.43898	13.0238	9.29742	4.10407	3.01095	6.66605	2.7435	3.95675	4.98948	4.17476	5.10058
42	tumor	Baseline	Post-Menopausal	Arm B	Arm D	3.25219	3.42211	8.23398	7.32038	5.81194	6.04573	7.2902	3.95571	1.9269	4.1761	4.44857	3.35552	4.73337	6.58444	5.59736	2.42422	9.31576	7.2627	5.02927	6.17733	0.945811	6.77263	5.80383	0.214028	5.67633	6.25636	8.57072	4.16926	9.34044	2.91915	11.4463	2.33192	7.33102	5.40142	13.3057	7.66172	3.01233	1.84215	6.11668	1.56842	2.86932	4.23316	3.57308	4.68638
42	tumor	Surgical	Post-Menopausal	Arm B	Arm D	0.816081	1.79069	6.65114	8.08844	6.37989	5.89826	4.40927	3.09688	2.07512	4.41506	3.18544	0.244011	5.32578	6.08096	4.75994	3.78277	7.50741	6.5234	3.61723	4.58487	2.30609	6.45217	5.36118	1.23701	5.40772	6.92343	8.55631	3.03356	7.08016	2.17866	12.0173	1.45598	5.23622	5.98172	13.7572	6.37899	1.63286	0.330456	4.95101	1.04025	2.04717	4.5642	2.90871	3.55161
43	immune	2 Weeks	Pre-Menopausal		Arm D	4.24302	3.89387	7.73227	8.3696	7.56729	7.69138	6.66447	5.93519	4.66831	9.41063	4.30925	5.88025	8.87172	9.09507	9.31737	4.50155	11.2221	11.1866	7.65267	6.86153	2.16352	7.91027	9.16862	1.8848	6.63117	4.74172	3.33444	3.8192	9.84278	2.47883	11.3723	1.48964	7.6845	4.72225	13.5633	9.45331	4.57724	4.65344	6.73561	1.82538	3.66302	4.07898	3.58174	4.86511
43	immune	Baseline	Pre-Menopausal		Arm D	7.14425	6.13524	12.0587	9.22207	9.53597	9.55265	8.77866	8.9244	7.25655	7.11155	6.185	6.37764	8.59566	10.8483	9.7804	6.75944	13.6001	11.4425	8.2101	8.25155	4.13885	10.7404	9.61847	5.94621	6.97073	9.58345	7.26814	7.84594	16.1484	5.455	10.9421	5.46654	9.37573	7.84373	12.6972	10.6962	5.719	4.72382	7.58907	4.56109	5.10233	5.34049	6.31836	6.17448
43	immune	Surgical	Pre-Menopausal		Arm D	2.40931	3.04926	8.52646	8.18397	9.98108	9.2545	5.70506	6.54649	7.33666	9.58323	5.11467	3.89707	10.3085	10.0441	9.42269	6.99802	11.8625	11.0226	8.85146	5.96419	3.89759	9.18182	8.96631	2.86409	5.52782	5.43153	5.71471	4.35682	9.95634	3.62073	10.1453	2.41907	7.63891	4.33122	14.6628	9.31613	4.84251	4.64399	7.02248	2.32963	3.69394	4.33018	3.52071	4.61684
43	tumor	2 Weeks	Pre-Menopausal		Arm D	3.0595	2.90137	7.84413	8.88899	7.22213	6.23986	8.47298	4.71342	2.63589	4.08003	4.63043	2.70354	4.35856	7.26464	6.01304	2.24077	11.3991	7.29512	4.67369	6.20853	0.726148	7.1913	5.99693	0.734394	6.33793	10.6901	7.56858	3.55624	8.08406	2.31173	12.3987	0.973778	7.45345	6.9755	12.6041	7.32581	2.60551	1.60045	5.83436	1.08906	4.03629	3.65212	2.62501	5.16112
43	tumor	Baseline	Pre-Menopausal		Arm D	4.58296	6.09047	11.0774	10.1452	8.62837	8.43651	9.30046	7.52016	6.0954	6.8844	7.04173	5.45072	7.21209	11.1169	8.46549	6.04355	12.9619	10.4716	7.56484	8.0724	4.58296	9.61475	8.77281	4.9442	8.06921	11.0074	7.96481	5.68691	14.406	4.61153	10.9594	5.83011	8.43957	7.39462	12.7435	9.5578	4.81005	4.58296	7.92742	4.91292	5.30222	6.73664	6.5665	6.09884
43	tumor	Surgical	Pre-Menopausal		Arm D	1.09325	1.70274	8.57756	9.04569	9.01987	6.67323	5.98774	4.49978	4.842	3.76742	4.54695	1.12817	6.22953	7.66176	5.46827	4.76127	10.9739	7.1881	4.81376	4.91138	2.10686	7.27583	6.23941	2.02952	5.11953	8.53229	8.7135	3.24348	8.78431	3.21743	10.6955	0.920481	7.427	6.69605	14.2751	6.71685	2.56284	1.4899	9.14292	2.09134	2.84034	3.66656	2.26318	4.71176
44	immune	2 Weeks	Pre-Menopausal		Arm C	4.02556	3.21071	7.63259	8.50379	8.08237	8.82168	7.04471	6.1808	5.19259	9.48033	4.92788	6.68304	8.91056	7.11538	9.3803	5.85821	10.9258	11.6541	7.44612	6.58738	3.21761	8.06893	10.3131	2.25971	5.40171	5.07925	5.92577	4.02004	8.13826	2.59708	11.2099	3.2717	6.512	5.60131	13.6848	9.86774	5.86417	4.82446	6.1598	0.979983	3.41198	4.40836	4.27832	4.15639
44	immune	Baseline	Pre-Menopausal		Arm C	4.65276	5.17353	10.414	7.98327	7.5943	7.80981	6.91874	7.42134	7.12981	8.91444	6.86454	5.26612	7.74004	10.8631	8.61805	5.00806	10.6047	10.7457	7.11408	7.85983	4.50378	8.77253	9.9933	2.44589	8.0214	7.05351	7.54646	5.86595	11.6459	3.93562	10.0664	3.56408	8.04004	6.54807	14.3501	8.759	4.31716	3.34708	5.28661	3.5779	5.04503	4.81626	5.31991	5.24316
44	immune	Surgical	Pre-Menopausal		Arm C	3.08655	3.76054	8.5548	8.3574	9.35294	7.53092	6.12582	6.54303	6.56232	8.11649	5.79716	3.68643	9.348	11.9285	8.05846	6.53164	11.8575	10.192	7.67347	6.47134	3.39209	8.33411	9.56409	3.55188	6.26417	6.39911	7.99364	5.52115	10.1196	4.46401	9.93827	3.10241	6.7047	5.7462	14.925	8.44027	5.50432	4.90694	6.62599	3.73546	4.84421	5.26936	4.69269	5.39248
44	tumor	2 Weeks	Pre-Menopausal		Arm C	2.64256	3.24286	7.71628	7.65357	6.69241	6.87828	7.37979	5.46866	3.33565	5.00489	3.53685	3.83962	5.27635	6.24146	6.33306	2.87355	7.94122	8.35347	4.87131	5.81649	1.7442	7.3537	7.29338	1.43148	5.32108	7.01195	8.61245	3.35742	9.10578	2.50718	11.6206	1.99642	5.64674	6.15362	13.0898	7.69335	3.13091	1.83251	7.33073	1.22442	3.05973	3.96355	2.89422	4.17904
44	tumor	Baseline	Pre-Menopausal		Arm C	4.53086	5.02133	10.8964	8.51863	6.80137	6.99631	7.44482	5.8639	4.59506	5.82822	5.58004	4.60884	5.83554	9.68654	6.57367	3.48659	10.9407	8.60595	6.05674	6.9563	3.27668	7.86888	8.2134	1.38028	5.24837	9.8009	10.0292	7.00834	11.213	3.64782	10.177	3.53331	9.13479	8.48245	13.9203	8.54282	3.82255	1.60208	5.65655	2.03494	4.31753	4.67713	4.12926	5.63149
44	tumor	Surgical	Pre-Menopausal		Arm C	3.8795	4.62645	10.039	9.17469	8.62706	6.63325	7.03389	6.98715	6.40048	5.29295	5.63366	3.8194	7.11788	11.4873	6.76508	6.21563	12.942	7.99459	6.45774	6.16638	3.56047	7.85886	7.31724	4.83303	5.71054	7.81021	10.3121	5.97127	11.8054	5.47961	10.0444	2.51792	7.02233	7.55554	14.7314	7.86135	5.65486	4.44679	6.18003	3.92268	5.08864	4.55402	4.38418	6.37973
45	immune	Surgical	Pre-Menopausal		Arm C	2.96369	4.95816	8.6938	8.61173	10.8655	8.46078	6.55879	7.57856	7.89384	12.1682	6.80191	5.03721	10.3516	11.4928	9.44769	8.32546	11.5382	11.8815	9.38252	6.26597	5.24072	8.87753	9.8374	4.59031	5.36194	5.42507	6.08484	5.70547	12.293	4.04017	9.4077	2.9346	7.23019	5.15173	15.3336	9.76246	6.2866	6.03243	6.81493	4.4828	5.00108	5.41336	5.01331	5.80156
45	tumor	Baseline	Pre-Menopausal		Arm C	3.43988	4.06076	8.90309	8.54556	6.21568	6.56074	6.67987	5.29033	3.88852	4.64843	4.13441	4.1615	5.24781	8.43521	6.16561	3.32833	9.83664	7.69843	5.39659	6.66754	2.9848	7.13631	6.02674	1.17245	5.71548	6.28842	8.63875	5.09708	10.0026	2.78392	11.7245	3.48479	6.65748	5.21851	13.3339	7.7246	3.1898	2.21724	6.0222	2.11937	3.51492	4.238	3.89806	4.90406
45	tumor	Surgical	Pre-Menopausal		Arm C	2.56592	4.76191	9.37763	7.88865	8.36724	7.37038	5.61363	6.37342	5.77492	4.91556	4.99951	3.36558	6.69213	9.70143	6.30269	5.72187	10.4161	8.03984	6.71307	6.32025	4.36038	8.47347	6.45403	4.647	6.42839	5.52248	10.2371	5.41031	11.8446	4.74062	10.4447	3.51838	6.51388	7.30823	14.5239	8.36102	5.21468	5.17883	6.79266	3.45712	4.27713	5.2553	3.8358	5.73177
46	immune	2 Weeks	Post-Menopausal	Arm B	Arm D	4.49227	4.90643	8.1632	7.32217	7.65395	8.11561	6.62993	6.9368	5.38724	6.99056	4.66019	6.05522	8.4433	8.90321	8.72237	4.86685	10.5025	10.6455	6.98337	6.7291	2.10432	8.29336	9.72042	1.72973	4.66197	4.72378	6.263	4.97677	10.5664	3.09117	10.3585	2.98568	6.79283	6.20253	14.7328	10.3327	5.20634	3.56447	7.25566	2.2558	3.87493	4.40356	4.69929	5.30533
46	immune	Baseline	Post-Menopausal	Arm B	Arm D	4.94432	5.86467	7.88684	8.5214	7.98974	7.45484	6.04301	5.53116	5.81469	10.9156	3.74198	6.3945	8.34613	9.20149	8.80967	5.90287	11.0696	11.534	7.89287	7.14277	2.91586	7.90613	10.2606	2.18273	4.5274	4.29967	3.08898	3.08387	9.07095	2.42814	9.98624	3.02114	7.09724	5.4017	15.1418	8.0412	4.12672	2.86318	5.2538	2.70587	3.662	4.63257	5.57732	5.11174
46	immune	Surgical	Post-Menopausal	Arm B	Arm D	4.2895	4.31896	7.66425	8.57132	10.3901	8.21311	6.43793	6.6575	6.47649	11.1902	5.95278	5.2225	10.2565	11.3598	8.39764	8.2109	11.7047	11.2015	8.87373	6.85811	4.78579	8.24624	10.1954	5.07173	5.67989	5.12628	6.3647	5.27992	10.0365	4.97938	9.38066	5.26381	6.84587	5.91201	15.4628	8.8645	5.3816	3.95196	7.36803	4.64132	5.10272	6.40306	4.7629	5.45685
46	tumor	2 Weeks	Post-Menopausal	Arm B	Arm D	3.91769	4.43369	7.86183	7.82262	7.13402	7.42002	6.55491	6.46972	4.48892	6.85797	4.35419	6.13385	7.82168	7.73797	8.00146	4.31477	9.81311	9.96289	6.45479	6.92983	1.82562	7.58481	8.9909	1.17974	5.03423	6.1436	7.81801	4.00229	9.50865	2.47105	10.7589	2.72355	6.78469	6.94426	14.7222	9.03136	4.70475	2.72483	5.02445	2.95562	4.0678	4.26977	4.87357	5.19941
46	tumor	Baseline	Post-Menopausal	Arm B	Arm D	3.66519	4.2948	9.46491	7.89498	5.889	6.42132	6.6306	5.56379	3.82045	4.74472	4.36076	4.17584	5.69535	8.71757	6.33849	3.5537	10.2481	7.94999	5.23882	6.17806	1.93382	7.61994	7.3936	1.36724	5.48231	8.65222	8.61352	5.21859	10.5681	2.56573	10.4583	2.17015	6.80983	6.58861	14.0231	7.4935	3.47817	2.9643	4.99146	2.18107	3.90122	4.60881	4.02911	4.91226
46	tumor	Surgical	Post-Menopausal	Arm B	Arm D	3.79562	4.16312	9.83352	8.81278	10.133	8.07628	6.4186	8.13605	7.09394	7.82869	6.14956	4.89276	9.63965	12.7362	8.19147	7.28282	11.7592	10.1128	8.81779	7.24891	5.00314	8.95326	9.81378	4.30842	6.3224	7.71669	8.79312	6.3251	11.7738	4.724	9.32957	4.97491	6.51289	7.16601	15.3179	9.77469	5.83192	3.52963	6.13047	4.30492	5.60373	5.82475	5.33802	5.67381
50	immune	2 Weeks	Post-Menopausal	Arm A	Arm D	4.2238	3.84634	9.06347	7.52406	8.21389	10.119	6.73709	5.58099	5.17215	6.40009	4.92303	5.18871	8.48677	6.67976	8.9123	4.35277	10.7254	10.8981	7.63054	6.95911	1.485	9.11584	9.32812	1.58981	4.21297	5.54198	5.79823	4.6784	9.03872	2.58776	10.1652	3.32308	6.02822	5.89345	14.5183	9.6403	4.82256	2.61822	7.38946	1.8285	3.6559	4.43321	3.83659	4.50197
50	immune	Baseline	Post-Menopausal	Arm A	Arm D	4.20993	3.8741	7.55811	8.89656	8.26539	8.49358	6.45524	6.51688	4.63489	7.94861	4.90132	6.42233	9.53075	7.48881	10.0108	4.71279	10.7905	11.8678	7.64504	7.42655	0.798484	7.8281	9.63999	1.03175	4.92795	5.26225	3.73999	4.29859	7.80098	2.85508	10.0989	3.05992	7.16675	5.14152	15.0311	9.68783	4.80444	4.67772	6.63478	2.60493	4.06125	4.39521	3.70282	4.62224
50	immune	Surgical	Post-Menopausal	Arm A	Arm D	2.85623	3.5121	8.22539	7.96418	10.0941	9.35278	5.64677	6.32337	7.5931	9.63109	5.3111	4.6614	11.2204	10.9613	10.4157	6.51969	11.8699	11.6027	9.28883	6.22375	4.14472	9.11946	9.19643	3.2133	4.72228	3.9149	4.39519	4.38208	9.20053	3.131	9.76059	2.58674	6.87041	4.55809	14.957	10.0443	5.34489	4.95973	7.96152	3.45878	3.47248	4.34305	3.27417	4.26441
50	tumor	2 Weeks	Post-Menopausal	Arm A	Arm D	3.54279	3.85948	9.76858	7.68454	6.57586	6.77801	6.95728	4.68977	2.6863	4.85615	4.44684	3.54186	5.01997	6.87077	6.24844	3.04961	9.00842	7.48671	5.2203	6.63052	2.17253	7.25951	6.3163	0.826143	5.37234	7.94209	8.05255	5.41195	10.0592	2.99889	10.8203	2.24124	6.28358	7.15035	13.3341	7.62111	3.20338	2.75292	7.1128	2.05434	3.83927	4.50506	3.55143	4.7137
50	tumor	Baseline	Post-Menopausal	Arm A	Arm D	4.19178	4.42976	10.2026	8.97503	7.43273	7.91404	7.58997	4.99435	2.43273	5.26666	5.24577	3.97075	5.89102	6.12936	7.00068	3.78634	9.46812	8.59187	6.4889	7.38047	1.37677	7.95731	6.88199	1.64061	6.52047	8.81051	9.20718	5.65045	9.86679	3.47356	9.94712	2.64293	6.58705	7.27424	14.518	9.17155	3.8484	2.2361	9.39838	2.50209	4.2067	4.93128	4.0964	5.42725
50	tumor	Surgical	Post-Menopausal	Arm A	Arm D	1.64611	2.69276	8.68613	6.57651	9.28742	8.06105	5.35653	4.20738	4.63754	3.66765	4.3625	3.49205	6.66793	7.66967	6.73948	4.24018	9.08172	7.51003	5.16288	5.52847	2.42197	8.23111	5.77987	1.63615	5.28	4.50927	7.92892	4.01864	8.30944	3.05097	11.2726	1.69977	6.16428	7.3934	13.6689	8.95959	3.88803	1.58987	8.14256	2.22543	2.73133	4.10659	2.78395	4.20991
51	immune	2 Weeks	Pre-Menopausal		Arm C	3.96831	3.52332	7.70956	7.88119	7.92673	8.88098	6.1613	5.19682	5.44987	8.56588	4.8962	5.86185	9.85159	7.62456	9.79131	5.51783	11.895	11.5667	8.29636	7.17561	1.86833	7.9004	11.3122	2.25265	4.38775	4.12127	2.567	3.82158	7.73878	2.27761	10.566	3.09588	6.09834	4.51469	14.5791	9.35651	5.15769	4.38344	6.1788	2.05604	4.03534	4.46503	3.155	3.94474
51	immune	Baseline	Pre-Menopausal		Arm C	4.34235	4.42763	9.39675	7.85797	7.82144	8.56805	6.67721	6.24842	3.93968	7.23614	5.19469	5.83669	8.51736	9.89694	9.15383	5.17767	10.7561	10.9246	6.8527	7.69433	4.53679	8.24778	9.94214	1.18195	7.51863	5.0537	5.91421	5.40358	9.80997	2.84716	10.3337	2.95849	8.47809	5.49574	14.1304	9.66869	4.36321	3.82273	6.94911	3.50217	4.83973	5.35661	3.774	4.8069
51	immune	Surgical	Pre-Menopausal		Arm C	2.18578	2.40249	6.47087	6.70124	9.56103	9.30024	5.32746	4.78833	6.48752	9.14136	3.84143	2.86193	9.55767	8.77653	8.77916	6.45097	8.96601	10.1302	7.28572	5.5147	1.99917	8.49336	9.38596	2.05038	3.77396	2.97951	3.02224	3.08021	6.91695	3.22027	10.0258	1.22543	6.07517	3.0394	14.6736	8.81845	5.13436	5.54092	6.14867	2.47813	2.16312	3.76194	2.75444	2.87655
51	tumor	2 Weeks	Pre-Menopausal		Arm C	4.40823	4.35905	10.5339	7.7799	7.10229	7.58242	6.73698	5.09387	4.05432	6.02599	5.03634	4.53279	6.3172	8.24449	7.31346	4.25221	10.7484	8.92842	6.10107	7.17159	3.09243	7.80433	7.87825	2.15973	4.95728	9.03207	7.4136	6.50003	10.3203	2.77964	10.1741	1.69018	7.21314	6.909	14.3538	8.16862	3.72567	2.98217	5.44147	2.52702	3.91716	4.88742	3.89127	4.7196
51	tumor	Baseline	Pre-Menopausal		Arm C	3.35069	3.31724	8.33397	8.64494	6.23026	6.53828	6.92488	3.92948	1.1087	4.70866	4.12542	3.42138	4.9551	5.46615	5.91461	2.38889	10.1877	7.15021	5.56954	6.53873	0.317228	6.82208	6.03139	-0.78836	6.12091	7.10952	10.0717	4.16597	7.79127	2.79434	11.1765	1.52861	6.20097	6.72431	13.9705	7.50064	2.78026	1.95262	7.7511	1.47273	3.69732	4.41507	3.34771	4.92169
51	tumor	Surgical	Pre-Menopausal		Arm C	1.1622	2.40228	8.96118	7.05692	7.08858	5.64457	5.8008	3.00422	3.23607	3.39237	3.89501	1.8938	5.4192	6.62322	4.95291	3.26894	10.3844	5.7568	4.26422	4.9157	2.12972	5.90214	5.34525	2.1951	4.88386	6.39163	8.4431	4.18758	7.70942	3.08069	10.6151	0.842952	6.99593	6.53046	14.232	5.90702	2.76067	1.34003	5.03177	2.39746	2.29673	3.81669	2.23117	3.2073
53	immune	2 Weeks	Pre-Menopausal		Arm C	3.69917	3.49162	6.79578	8.29206	7.48373	7.96138	6.87785	4.92833	3.54427	9.43541	4.35039	4.81403	7.36556	5.71931	7.75681	4.52164	10.9999	10.3541	6.63965	6.51979	1.46764	7.61959	7.95998	1.78918	4.44665	6.91322	6.54839	3.95339	6.78938	3.06375	10.6505	2.04535	6.5715	6.84907	14.5411	8.45516	3.9215	2.41335	5.55011	1.78602	3.69349	4.13289	3.84152	4.66041
53	immune	Baseline	Pre-Menopausal		Arm C	4.31021	3.86784	6.68605	7.18776	7.66398	8.61633	6.45548	6.38327	5.50341	5.73665	4.80949	5.80426	8.05627	5.64887	8.40054	5.46877	11.0284	10.4478	7.14969	7.0241	1.02185	8.94998	9.53589	3.13288	4.76924	5.54164	3.87185	4.03442	8.15422	2.378	10.661	1.80426	6.32892	5.66224	14.5869	9.82204	5.02455	7.10528	10.0587	2.07148	4.19977	3.84764	4.05219	5.02545
53	immune	Surgical	Pre-Menopausal		Arm C	3.26448	3.82407	8.064	7.54748	12.17	9.99603	6.29466	7.15177	6.83516	12.6993	6.09843	6.04504	12.1541	10.3479	10.9492	9.09593	13.0134	12.6744	10.4817	7.35369	3.74309	9.1627	10.7897	5.4571	5.27496	5.17869	5.17017	5.1935	9.77732	4.00718	9.94549	4.08519	7.36965	5.21822	15.0351	10.3307	7.04603	7.63435	8.70279	3.04001	3.63698	5.5993	3.87483	4.58244
53	tumor	2 Weeks	Pre-Menopausal		Arm C	3.1056	3.36152	7.5811	7.35992	6.12455	6.45462	7.10775	3.75627	1.24069	4.69034	3.99648	3.90567	5.36488	5.45268	5.9644	3.10977	11.0606	7.72551	5.3381	5.99054	0.844889	6.9799	6.79303	0.470894	5.24945	7.54633	6.94786	4.29806	6.69323	2.84132	11.5122	1.38272	6.81128	8.0491	13.7988	7.16901	2.95752	2.28879	4.55569	1.15442	3.21798	4.02723	3.27454	4.68013
53	tumor	Baseline	Pre-Menopausal		Arm C	3.05727	3.22337	6.7356	7.82633	5.9176	6.09058	6.93387	4.68042	3.99998	4.60275	4.44497	3.48288	5.09804	4.60085	5.99937	3.02834	9.93138	7.28013	5.21613	5.77594	1.1318	7.22975	6.63235	0.595445	4.49846	7.96748	7.53377	3.12124	7.19069	2.28768	11.3687	1.57105	5.99703	7.14363	13.3963	7.07598	3.04138	2.74908	7.11491	1.03539	3.16564	4.20979	3.36883	4.69076
53	tumor	Surgical	Pre-Menopausal		Arm C	3.48501	3.82475	8.61562	7.44444	11.2216	9.07694	6.2612	7.81892	6.20186	7.37022	5.91406	4.00022	9.09437	10.5515	8.34405	7.90171	12.8758	10.2833	8.96225	6.55193	4.94402	9.40948	9.62073	5.4326	5.39325	8.30858	8.83825	4.97095	11.4744	3.82475	9.95579	2.32665	6.85299	7.79196	14.662	9.89372	5.95602	6.86431	7.79924	3.74809	4.41722	5.58437	3.95561	4.65213
54	immune	Baseline	Post-Menopausal	Arm B	Arm C	3.58902	3.35753	8.4149	7.17312	7.08489	7.97448	6.34007	6.58953	5.94519	5.88955	4.11657	4.39721	7.70457	7.64586	8.06666	4.31441	11.4121	10.3166	6.94119	6.21292	0.719445	9.16705	9.47416	1.86649	4.48251	6.18789	7.2469	4.61179	8.2328	2.18959	11.6264	2.04524	5.95698	5.94938	13.852	9.96977	4.32009	4.16473	7.93545	1.96771	3.39436	3.67994	3.41608	4.92686
54	immune	Surgical	Post-Menopausal	Arm B	Arm C	3.50836	5.18219	8.84726	8.21502	9.05924	8.07559	7.25173	8.4321	6.98412	9.34193	6.71897	3.50035	10.0614	10.663	8.62905	6.98434	10.6299	11.0566	8.79985	7.93576	5.23507	9.18956	9.81989	4.89067	6.96499	6.19622	6.73282	6.30869	13.2983	3.70557	10.0952	3.2608	8.2004	7.07824	14.8988	8.9422	5.90788	3.11358	7.63261	3.72298	4.93335	5.96888	4.42931	6.5956
54	tumor	2 Weeks	Post-Menopausal	Arm B	Arm C	3.88646	4.16449	8.64536	8.17097	6.72293	7.00321	7.12827	5.44196	3.11036	4.72203	4.78408	3.91031	6.04557	7.76919	6.70698	3.4005	10.4471	8.47639	6.13318	7.74191	1.37283	7.84256	7.06412	-0.0444472	6.13586	6.35137	8.70663	4.71424	9.2033	3.71558	11.3233	2.27578	6.63104	6.37215	14.5077	8.17848	4.05781	2.71737	5.15714	1.92439	4.14322	4.3758	4.23708	5.94866
54	tumor	Baseline	Post-Menopausal	Arm B	Arm C	3.22117	3.41504	8.07639	8.37092	6.09119	6.57131	7.68237	4.7495	2.51977	4.51098	4.30311	3.31342	5.0999	6.45083	6.07475	3.02099	10.6399	7.65598	5.72538	6.17371	0.887796	7.01501	6.52843	0.299993	5.24787	8.71665	9.86943	4.42519	7.64931	2.96779	11.5005	1.71645	6.34234	8.52327	13.5956	7.25113	3.31951	2.42851	8.74294	1.77387	4.29684	4.20055	3.3832	5.96076
54	tumor	Surgical	Post-Menopausal	Arm B	Arm C	5.87819	6.57548	10.8416	9.6977	9.79821	7.60885	8.86355	9.46364	8.40621	7.50146	7.65895	5.36815	8.47828	12.6528	8.7893	7.66339	12.298	9.98817	7.85296	8.90265	6.36957	9.3468	8.76502	6.73737	7.82882	9.07534	10.0896	8.40438	14.8614	5.52787	10.5643	4.64007	8.5147	9.28449	13.8717	9.29742	7.51713	4.48914	7.69621	4.84105	7.19739	7.35058	6.27279	7.64874
55	immune	Surgical	Pre-Menopausal		Arm C	2.70879	2.7925	6.90602	8.78702	9.85803	8.53792	6.93924	6.40615	6.21023	11.1888	5.7395	3.8742	10.5868	8.78876	9.2435	7.91562	10.7237	12.1807	8.0951	6.24063	3.25594	8.18777	9.6711	3.33915	4.79088	4.33958	4.68846	4.24178	9.07862	3.16476	10.8705	2.38262	7.47138	4.60511	14.7609	10.0552	5.33593	4.19058	6.03498	1.80171	2.8913	4.70062	3.05372	4.78568
55	tumor	Surgical	Pre-Menopausal		Arm C	2.05234	2.72125	8.84255	8.23918	8.05601	7.84806	7.75607	5.48316	4.91627	3.98054	5.36175	0.923145	6.33736	8.03905	6.43105	5.35135	8.08823	8.41559	5.51611	5.97034	2.8006	7.96119	6.82814	3.3573	6.81025	7.41612	8.88677	3.86396	9.95428	3.33795	11.7862	2.89542	6.50979	7.12747	13.8996	8.94775	3.09675	1.22626	7.73308	0.404612	3.28932	4.26106	2.38184	5.3719
56	immune	Surgical	Post-Menopausal	Arm B	Arm C	4.25334	4.98955	8.87422	8.78253	9.87199	8.90521	8.31368	8.92121	8.26709	9.51504	6.51731	4.04363	9.44035	11.1297	9.45228	7.31282	11.2508	11.3154	7.83769	7.33826	4.63696	10.1376	9.8998	4.5041	7.92757	6.55313	9.21962	6.63202	12.7085	4.59957	10.825	3.69677	8.05354	7.26831	13.775	9.37756	6.0172	4.01186	6.40625	3.03223	4.83994	5.52461	4.04453	6.21142
56	tumor	Baseline	Post-Menopausal	Arm B	Arm C	3.68368	3.85588	7.9974	9.1331	6.5932	7.37411	8.39883	4.34382	1.87404	4.96445	4.75694	3.34605	5.00356	6.4587	6.29045	3.23953	9.82001	7.44477	5.72808	6.72866	2.04761	8.30128	5.87557	1.28153	5.1807	9.14632	10.6878	4.7439	8.48471	2.54998	11.1798	3.42856	6.42349	8.16499	13.8604	7.70199	3.55988	2.63043	9.61177	1.7851	3.96742	4.51034	3.56841	5.56294
56	tumor	Surgical	Post-Menopausal	Arm B	Arm C	2.85641	3.14383	7.76106	9.424	7.7071	8.17759	8.5198	5.80484	5.09281	3.97262	6.08671	1.22325	5.5113	8.63361	6.23712	5.22192	10.4277	7.46706	6.47454	5.52858	2.92049	8.86882	5.76409	3.30989	5.92228	6.90192	11.8234	4.91445	10.5432	4.65135	11.9079	3.06361	7.61912	7.43311	13.6686	8.58424	3.95431	2.94116	6.98078	2.41405	3.6414	4.21007	1.51574	6.00828
57	immune	2 Weeks	Post-Menopausal	Arm A	Arm C	5.03309	4.86316	8.95813	8.24199	8.32468	9.08444	7.55246	7.03381	5.64404	8.68102	5.60536	5.65545	8.53584	7.40711	8.56057	5.94444	12.2208	11.107	8.11866	7.23409	3.86316	8.9392	10.2436	3.15862	4.83335	8.35909	9.10815	5.29612	10.1626	3.79605	9.93111	5.76128	9.0447	7.22391	14.3712	9.79444	5.68357	5.87622	9.91222	3.8827	5.25673	4.55348	5.07049	4.94599
57	immune	Baseline	Post-Menopausal	Arm A	Arm C	5.1217	3.76508	8.15799	8.02268	8.28391	9.65021	7.00459	6.20715	6.37697	6.55373	4.90267	5.51358	8.31022	4.47543	8.60092	5.87754	10.6677	10.013	6.98062	6.76986	2.03493	9.22902	10.179	2.59605	5.16658	5.66118	7.81839	5.10278	9.02889	2.91958	10.3621	4.38786	6.50521	5.71314	14.2261	9.47577	6.19398	7.33759	8.48635	2.5718	3.93629	4.35686	4.21598	4.61792
57	immune	Surgical	Post-Menopausal	Arm A	Arm C	3.03209	3.63078	8.91551	8.6165	10.9107	9.88138	7.99981	7.89335	7.13529	10.3432	6.72314	4.82399	9.94588	10.9323	9.29738	8.37758	11.1417	12.0123	8.61457	6.95744	4.58556	9.19132	10.1669	4.73771	6.83595	4.95955	6.19209	5.65951	10.2454	3.62417	10.9298	3.16283	8.29832	5.54812	13.9866	10.5896	5.85124	6.2502	7.2926	2.99473	4.94701	5.12484	4.02854	5.59116
57	tumor	2 Weeks	Post-Menopausal	Arm A	Arm C	3.86548	4.54788	7.64621	7.82694	6.5934	7.44003	7.43588	5.61427	3.76446	4.71397	4.3496	3.58535	5.23116	4.32121	6.5854	3.35251	11.18	7.75738	6.32508	7.06316	2.4454	7.37534	6.12147	1.76001	4.37712	7.50928	10.312	4.19542	9.96624	4.13864	10.3389	2.92278	7.01061	6.77635	14.7701	7.58228	3.97095	2.47267	6.68461	2.42696	4.13276	4.22224	3.86275	5.36303
57	tumor	Baseline	Post-Menopausal	Arm A	Arm C	2.94932	3.53306	7.23254	9.11293	6.66888	7.06707	8.02396	5.5562	4.08823	5.10562	4.09661	3.57609	5.29453	4.24521	6.64469	3.02097	7.59658	7.0609	5.17754	6.11586	1.56884	7.41477	7.02769	0.85423	5.29996	6.41484	9.5286	3.82325	7.73258	3.04219	10.6923	2.34613	6.03531	6.64216	13.5861	7.17775	3.65247	4.57912	7.77066	1.59977	3.31428	4.84717	3.7765	4.11916
57	tumor	Surgical	Post-Menopausal	Arm A	Arm C	1.49365	2.34365	8.25952	9.61757	9.26243	8.41523	8.34806	5.64743	4.46021	4.65538	5.84611	2.3925	6.98139	7.3699	6.70403	5.57172	9.45736	8.9019	6.30087	5.24336	3.56272	7.83233	7.6352	2.06654	6.34144	6.79358	11.3166	4.42151	8.761	4.34005	11.2805	2.52842	7.16382	6.55475	13.4807	9.77962	4.16485	5.42518	6.0565	0.801732	3.62308	4.01777	1.67155	4.97919
59	immune	Baseline	Post-Menopausal	Arm B	Arm C	3.97355	3.61769	6.29659	8.67865	6.86595	7.90448	5.67633	4.5796	4.41545	9.59009	4.82061	5.02297	7.76723	8.34224	8.18479	5.10344	10.6822	10.7914	6.19183	6.20633	2.04539	7.27645	8.65044	0.227989	4.76445	3.22308	3.09728	3.71565	8.1952	2.41437	10.6676	2.2221	6.07532	4.18774	14.1745	8.20768	4.13488	2.91266	6.07974	1.39268	3.98462	4.26595	3.3406	4.2319
59	immune	Surgical	Post-Menopausal	Arm B	Arm C	6.19991	7.72901	10.3328	8.6431	9.97456	8.81241	7.99798	9.59898	6.5891	10.876	6.60878	4.76859	10.3854	11.2726	9.55306	8.08431	11.9404	12.0747	9.35397	8.33271	5.36981	10.3908	10.2991	5.90424	8.36512	7.42651	7.68198	5.57916	15.1557	4.57303	10.6484	5.32745	7.90356	6.96075	13.5465	10.1297	7.41824	5.65911	7.87999	6.00076	6.18216	6.99025	5.06379	6.48968
59	tumor	2 Weeks	Post-Menopausal	Arm B	Arm C	3.9134	4.08889	8.14732	6.87545	5.91998	6.61553	6.13054	5.76929	5.1352	4.70075	4.77695	3.03717	5.41749	7.2363	6.2072	2.91302	9.06129	7.87945	5.92198	6.37645	4.32379	7.40819	6.20852	1.98643	6.20824	5.54257	8.69924	4.69706	10.5122	2.87055	10.5696	3.8196	7.17258	4.9609	13.8954	7.38298	3.10363	1.52322	8.34533	2.2071	3.96644	4.3883	3.62878	5.28138
59	tumor	Baseline	Post-Menopausal	Arm B	Arm C	4.14143	4.18717	9.33333	8.10532	6.5266	6.64727	6.86671	4.87503	2.74178	4.63982	4.2758	3.5075	6.17229	7.83066	6.77177	3.2258	9.36145	8.57749	5.46887	6.47139	2.17423	7.53096	7.33094	1.19939	5.95098	7.24312	9.79354	5.8238	9.89611	2.26772	10.7335	2.34749	6.63606	6.48715	13.8342	7.9001	3.54097	2.36038	6.978	1.96212	3.78411	4.40946	3.74684	4.95873
59	tumor	Surgical	Post-Menopausal	Arm B	Arm C	7.6001	8.86114	11.8306	9.05025	10.2328	8.82858	8.86487	10.3757	6.69154	9.49306	7.60128	5.90845	9.86531	12.5583	9.32581	8.62205	11.9835	11.5767	8.75167	8.75311	6.54692	10.9789	10.0941	7.01879	8.76206	8.53953	9.42424	6.68904	16.6651	4.86468	10.9495	5.61916	8.53127	8.58208	12.8709	10.688	8.07548	5.93395	8.23056	7.13678	6.72335	7.91374	6.43454	7.49586
60	immune	2 Weeks	Post-Menopausal	Arm A	Arm D	5.35394	5.69518	10.0238	8.58725	7.96805	9.41622	7.79856	6.58676	6.13616	4.85689	5.83329	6.52129	8.75738	9.50323	9.1614	5.67432	12.5245	11.0447	7.42341	7.11788	3.18208	9.99374	9.1732	3.389	6.51198	9.97167	7.2775	6.52438	10.5075	3.43931	10.879	3.44512	9.06107	8.65613	14.0207	10.1025	5.24167	5.46096	8.08897	3.37386	5.38447	3.94454	4.75424	6.22278
60	immune	Baseline	Post-Menopausal	Arm A	Arm D	3.15387	3.59055	9.10324	8.43924	7.65525	9.80389	7.74206	6.23263	5.39914	6.52028	6.64313	3.81192	7.21194	7.99888	8.07337	4.57217	10.9867	10.52	6.2671	6.56234	2.27113	10.2087	9.17401	1.68617	4.57905	8.97499	8.8314	4.44562	8.27021	2.57326	10.962	1.58337	7.1919	8.21978	13.8347	9.09202	3.65088	3.50421	6.67041	0.867372	4.46646	4.91334	3.34772	4.60375
60	immune	Surgical	Post-Menopausal	Arm A	Arm D	3.99785	3.55608	8.6244	8.57066	10.093	9.635	7.70794	7.73142	7.88469	8.55112	6.53917	3.93522	9.87219	11.2432	9.65077	7.23994	10.2212	11.2625	7.831	7.07465	5.10064	9.99475	9.64651	4.24194	8.67166	5.7709	6.12193	6.04281	10.7934	4.46903	10.9442	3.5072	8.70625	5.93529	13.922	10.4353	5.75042	5.24017	6.95281	3.60595	4.91854	5.62126	3.86718	5.6315
60	tumor	2 Weeks	Post-Menopausal	Arm A	Arm D	4.56755	5.32184	10.4273	9.37485	7.44653	8.0055	8.61409	5.09415	3.85672	4.3028	5.72073	4.75565	5.18951	7.68785	7.13394	4.08496	13.5121	8.23137	5.47542	6.77117	2.45624	9.43124	6.68479	3.96611	5.88277	11.7148	9.66269	5.22517	9.67303	3.7512	11.2739	4.37665	8.11932	10.4091	13.4582	8.53922	5.31172	5.4199	7.09398	3.56809	5.81833	4.36354	3.94241	6.91726
60	tumor	Baseline	Post-Menopausal	Arm A	Arm D	3.45078	4.31584	10.4872	9.20653	7.23588	7.9248	8.65377	5.05487	1.21039	5.69545	5.42325	3.9163	5.01377	6.68645	6.65951	3.57747	12.2547	8.16015	5.14359	6.72093	0.110242	8.41963	6.75292	1.37123	6.55107	11.5012	9.98988	5.50561	9.03513	3.84557	11.8162	2.85952	7.10873	10.3271	13.3088	8.58578	3.29951	2.39178	6.80034	2.01464	5.14152	4.9311	3.7348	5.74544
60	tumor	Surgical	Post-Menopausal	Arm A	Arm D	1.46475	3.07305	8.36417	8.0333	8.03739	7.19762	8.47242	5.70819	4.31316	4.4225	5.98336	1.69596	5.64784	8.68269	5.98105	4.34875	9.38266	7.44286	5.49227	5.61065	3.2616	8.1104	6.06906	2.43238	6.59921	8.65938	10.7322	4.59568	10.0975	3.92486	11.5129	1.225	7.18965	7.4672	13.3767	8.35779	2.84358	2.40803	5.26547	1.27473	3.56559	4.63673	2.95611	5.55012
61	immune	Baseline	Post-Menopausal	Arm B	Arm C	5.02632	4.58997	9.17992	9.10442	7.49897	7.64948	7.11371	7.9054	7.00885	6.63542	8.54498	5.38302	7.77289	9.84447	8.7125	4.89151	11.0201	10.434	6.99316	6.98718	2.71631	9.3767	8.76542	3.0769	5.80238	6.55596	7.91772	5.17952	10.4572	3.32288	9.61986	3.47098	7.41824	6.27708	14.0758	9.76479	4.66032	2.43896	8.02017	2.50231	4.88095	5.16979	4.4515	5.4108
61	immune	Surgical	Post-Menopausal	Arm B	Arm C	2.46196	3.14402	8.47467	9.18492	11.2442	10.0512	7.93831	8.89764	6.57814	11.1714	6.3918	5.74783	11.2672	11.3148	10.5314	8.53029	12.1415	12.8472	9.29749	6.78913	3.6719	9.60823	10.1188	3.7948	5.94485	6.348	7.19847	5.54512	10.078	3.72993	10.5448	4.18608	6.85101	4.59072	14.6111	10.3661	6.14081	5.35907	6.06807	2.02236	3.51793	5.18608	3.4061	5.19983
61	tumor	Baseline	Post-Menopausal	Arm B	Arm C	4.14284	4.5258	8.84202	8.3456	6.36788	7.08083	7.21415	5.16988	3.0225	5.04036	4.88492	4.24989	6.35647	6.61504	7.04855	3.46908	10.0915	8.6942	5.94678	6.93176	3.46292	7.88248	7.69976	1.7272	6.1823	7.00238	9.12612	4.83331	9.60741	2.9729	10.1501	2.64463	7.79172	6.16875	13.8188	8.17376	3.58121	1.48727	7.68881	2.0438	3.77423	4.51457	3.74547	5.29331
61	tumor	Surgical	Post-Menopausal	Arm B	Arm C	3.09749	5.17929	10.2443	9.56354	8.45273	7.89627	8.16996	7.20694	5.43886	5.66383	6.81987	3.06368	7.35851	9.89542	6.21919	6.3318	10.0186	9.05745	7.28618	6.79212	4.51596	8.00683	7.7447	5.65217	6.27986	8.28491	10.4678	6.85903	12.3295	4.35215	11.3223	4.23696	7.8922	6.17489	13.883	9.14472	4.31348	2.95831	5.3078	3.27972	4.00727	4.73735	3.72047	6.25975
62	immune	Baseline	Post-Menopausal	Arm A	Arm C	5.02696	5.12417	5.54686	8.3995	8.21704	8.43028	6.32196	5.31777	3.50032	7.57239	5.89488	6.36886	9.11031	10.0565	9.20598	5.11261	12.1981	11.7908	7.82638	7.61192	3.71933	8.09216	10.6533	2.21344	5.36724	7.22018	6.41193	4.54686	9.17344	2.21344	10.1698	2.42756	6.75135	6.27694	14.9388	10.0642	4.96832	4.00421	6.35748	4.28382	4.76187	5.69241	4.10874	4.53536
62	immune	Surgical	Post-Menopausal	Arm A	Arm C	3.23223	4.31882	4.62495	7.06757	7.71027	7.32841	6.64619	7.55015	5.68382	5.49921	6.07178	2.24845	8.48245	10.1777	7.22242	5.96618	9.8156	9.66409	8.13749	6.95874	5.39223	7.98511	7.27911	4.00664	6.742	5.70884	7.04333	5.01013	12.0193	3.45065	10.7554	2.72591	7.05502	5.41854	15.3273	8.4531	4.58504	4.65755	7.75715	2.93604	3.84871	4.86453	3.78515	5.92818
62	tumor	2 Weeks	Post-Menopausal	Arm A	Arm C	4.62415	5.3052	5.11136	9.31507	7.37039	7.21488	7.98153	5.30064	3.8558	6.01813	5.30917	4.69251	5.76295	6.19035	6.76826	4.51265	7.83378	8.90481	6.31958	7.23178	8.2056	8.25293	6.56856	2.57752	5.94258	10.2035	9.94142	4.72256	7.74451	4.62195	10.4071	2.68386	6.63897	7.49597	14.6747	7.87791	3.9318	3.59062	7.14361	3.31275	4.36984	5.30476	4.0596	5.43434
62	tumor	Baseline	Post-Menopausal	Arm A	Arm C	4.56913	5.00962	5.56174	8.21113	7.17169	7.83611	6.89333	6.64703	5.14736	5.76435	5.33761	5.56723	6.46303	9.85875	7.77317	4.88788	10.7	9.5721	7.54956	7.12661	3.47189	8.47114	7.86941	1.94433	6.54527	8.91012	8.12696	5.32555	11.0852	3.33492	10.5484	3.16907	6.81655	6.53812	14.1424	9.16396	4.04973	3.12483	6.76744	3.21301	4.28188	4.79803	4.7689	5.35647
62	tumor	Surgical	Post-Menopausal	Arm A	Arm C	2.82576	4.8719	5.95008	7.60239	8.04473	7.42269	7.33165	8.37819	6.76686	5.22493	6.55965	3.43929	8.04008	11.0146	6.92084	6.77576	10.3107	9.72928	7.57072	7.70203	5.87974	8.12716	7.85521	3.49024	6.70693	6.6444	6.97835	6.75649	12.9063	3.11854	10.7571	4.15344	7.21876	6.41791	15.0455	8.47724	5.65256	4.21532	7.63902	3.8858	4.25604	5.39013	4.43929	5.92505
63	immune	2 Weeks	Pre-Menopausal		Arm C	5.15739	4.15137	7.67366	8.58016	8.40807	8.88782	6.00309	5.60782	5.42242	8.8951	6.01024	7.37874	9.89925	7.83661	10.1231	6.55342	12.0792	12.0792	7.87874	7.10161	2.17699	8.02113	10.2976	2.74149	3.56382	5.3371	4.99207	4.9481	9.32674	3.21707	10.5955	5.00262	7.07119	5.38186	14.5775	10.7788	6.09378	6.35442	4.69613	2.57671	4.37154	3.55342	3.9678	5.25366
63	immune	Baseline	Pre-Menopausal		Arm C	5.05023	3.90246	7.94649	8.98702	8.25241	9.23085	6.42848	6.25293	5.29245	8.21626	5.09257	6.40403	9.73469	8.42929	9.97067	5.95883	11.6319	12.1175	7.92609	7.50113	1.89869	8.16883	9.89472	1.65425	4.5584	6.98531	5.89265	4.38907	9.28577	3.1463	9.87076	3.57809	7.84547	5.49506	14.8212	10.1707	5.89407	4.94729	7.8429	3.03949	4.57879	4.45393	4.13834	4.99324
63	immune	Surgical	Pre-Menopausal		Arm C	3.51903	3.74076	7.38652	8.48033	10.1662	9.19102	6.832	6.7668	5.81379	9.32606	6.06017	4.70839	10.4994	9.17215	9.81448	8.00206	10.7431	11.6704	8.54502	6.57331	3.12992	7.93753	9.48306	3.90832	5.02099	5.41601	5.1731	4.56375	10.6273	3.70945	10.6527	2.73189	7.36778	5.23	14.7585	10.4483	5.47116	6.15783	7.59735	1.42817	3.59379	4.71442	3.68081	5.46422
63	tumor	2 Weeks	Pre-Menopausal		Arm C	3.42839	3.92411	9.00403	9.3937	6.09758	6.59015	6.73061	4.84199	2.36249	4.38754	4.57596	3.3956	5.04833	7.06407	6.00802	2.93911	9.67492	7.28691	6.3891	6.64007	2.04948	7.0981	5.85695	0.575746	4.69006	9.70801	8.95775	4.38729	9.70398	2.63359	11.0155	1.83696	7.93392	7.55954	13.9455	7.58032	3.37246	2.17035	4.60312	2.29672	4.70847	4.16776	3.56423	5.66563
63	tumor	Baseline	Pre-Menopausal		Arm C	3.9545	3.84767	9.50895	9.28823	6.81249	6.88741	7.11529	4.69556	2.50818	4.75981	4.45344	3.56426	5.88794	6.76306	6.46023	3.54563	9.37595	8.49624	6.15724	6.81859	1.93981	7.4741	6.89549	0.725201	5.0303	10.1555	8.68911	4.36757	8.48189	3.00959	10.4499	2.67208	6.84975	7.36725	14.2435	7.56658	3.88237	2.95811	8.41272	1.87068	4.74087	4.29205	3.68648	5.69874
63	tumor	Surgical	Pre-Menopausal		Arm C	3.12588	3.80905	8.49675	8.41445	8.6939	7.36006	7.16324	6.06731	5.13166	5.31709	6.47391	3.79809	7.46113	8.32407	7.05367	6.36215	8.41404	8.69213	8.01912	6.58652	3.80049	7.70092	7.62208	3.89904	5.74138	9.31954	8.28659	4.44024	11.9518	3.54091	10.6849	2.35205	7.95757	7.01512	14.8083	9.09658	4.1938	4.09409	6.32563	2.51512	6.03697	4.54021	4.12604	5.614
64	immune	2 Weeks	Pre-Menopausal		Arm C	5.19025	5.40072	9.16999	8.66381	8.1989	8.47437	7.13879	7.3187	6.67719	7.61604	5.96773	5.42522	8.15155	12.2956	8.53592	5.50401	11.3135	10.5057	7.28551	7.58083	4.04968	8.73799	9.47203	1.95812	8.06593	6.46493	7.59189	5.56571	11.8176	3.88935	10.4997	3.73531	7.94288	7.29699	13.739	9.55387	5.01781	4.32124	5.97481	3.25192	4.60794	5.06477	4.77186	5.50358
64	immune	Baseline	Pre-Menopausal		Arm C	5.85411	4.12251	7.49723	8.80816	8.72923	9.42197	6.28219	5.34299	4.7893	10.1171	5.30892	6.94347	9.87541	9.14758	9.97411	6.20252	11.9579	12.3601	8.66705	7.49057	5.43599	7.89122	11.5099	2.24357	5.01427	6.42362	6.15327	4.50514	8.26247	3.30218	10.0168	4.24181	6.67913	6.33723	15.0599	9.4084	7.04639	4.22765	7.79471	3.1528	4.99872	4.92164	3.8633	4.72774
64	immune	Surgical	Pre-Menopausal		Arm C	2.48867	5.10513	8.6738	8.31465	9.42064	6.77488	7.73612	7.26233	6.50155	5.41517	5.89714	2.52119	7.33805	13.789	7.41491	5.75388	9.86217	8.98674	7.21776	6.83689	6.1984	7.27713	7.2785	4.05556	7.98016	6.0627	6.82246	6.12608	12.1026	3.99604	10.7195	3.85751	6.41141	6.39886	13.7942	8.21061	5.21264	2.84475	6.71849	2.91261	4.42623	5.10056	3.791	5.67676
64	tumor	2 Weeks	Pre-Menopausal		Arm C	4.88575	4.90638	9.91721	9.55996	7.48521	7.88148	7.38046	5.60292	4.61092	5.80612	5.89141	5.24957	6.85023	10.0176	7.31365	3.88148	10.7367	9.4831	6.5067	7.19752	3.0417	8.29399	8.9758	1.88698	5.63436	8.04368	9.38029	6.13918	11.3254	3.95242	10.1559	2.96659	8.16991	8.72405	13.5385	9.77337	4.35135	3.97312	6.17796	2.77945	4.70694	5.44624	4.04974	6.01851
64	tumor	Baseline	Pre-Menopausal		Arm C	4.78952	5.40981	10.0831	8.62804	7.74681	7.81962	7.71928	6.39309	4.6888	5.66207	5.44987	5.1125	6.84665	9.3411	7.26723	4.45097	10.7475	9.61075	6.75442	7.18958	3.04675	8.15218	8.94974	2.02229	5.87687	8.65291	8.56635	6.57825	11.4924	2.86969	9.9217	3.99011	8.0834	8.32755	13.7944	8.54041	4.85045	4.19053	9.74652	3.07482	5.28996	4.80311	4.05298	5.73365
64	tumor	Surgical	Pre-Menopausal		Arm C	3.11868	4.08633	9.68044	8.54391	8.37766	6.43147	7.8398	6.18752	5.50307	4.93385	6.3304	2.894	6.03519	12.2524	5.78779	4.96257	8.02914	7.24868	6.32787	6.55231	4.13008	7.04067	6.15065	2.79342	6.83417	6.86142	9.99542	5.96061	12.0733	4.18255	10.4379	3.32231	7.15207	7.56708	13.3555	8.26055	4.35118	2.9859	5.72079	2.9625	4.05477	4.98453	3.67687	5.82451
66	immune	2 Weeks	Post-Menopausal	Arm A	Arm C	4.19579	4.41747	7.78345	8.61168	7.25927	5.87884	8.12153	4.78739	1.66472	5.50064	5.38719	5.30742	5.26165	9.63408	5.84662	4.60395	10.6091	7.16775	5.2045	5.88505	3.73511	6.72477	6.29931	1.66472	5.65295	10.557	7.44975	4.4534	7.93188	3.35178	11.9362	2.6862	6.26642	6.14175	12.4609	6.72	4.30627	1.85375	4.8835	2.23032	3.75896	5.15143	4.01522	4.70561
66	immune	Baseline	Post-Menopausal	Arm A	Arm C	5.67059	5.14743	8.88371	9.1517	9.01785	9.29187	6.82451	7.72074	5.80101	7.50961	5.78303	6.65391	9.88238	11.2976	10.1123	5.47752	12.3942	12.1341	8.35257	7.92462	2.60046	8.67197	10.6934	2.36431	9.5119	8.21604	8.66777	5.32757	11.3615	3.9008	10.6193	3.49684	8.85705	6.58452	14.4944	10.8188	5.22186	6.51968	7.44917	3.77988	4.89353	4.82565	4.72852	5.84876
66	immune	Surgical	Post-Menopausal	Arm A	Arm C	2.54335	2.65473	6.28042	8.37438	8.53753	7.92907	6.73114	7.44613	5.85433	8.42456	6.04604	3.76032	10.1706	8.97362	8.22722	6.8642	10.2027	11.2045	8.56134	6.79821	3.93395	8.04636	8.74739	3.53062	5.67188	6.74762	6.60471	5.20183	11.5212	3.94104	10.9719	2.99652	8.7279	5.10757	14.6439	10.1296	5.28362	4.94534	8.07939	2.21056	3.31506	5.02276	3.87054	5.98617
66	tumor	2 Weeks	Post-Menopausal	Arm A	Arm C	3.61107	3.26626	8.38664	9.21662	7.15178	6.48729	8.43978	4.76867	2.20593	4.49183	4.868	4.07634	4.55717	5.68638	6.10285	2.95486	12.3182	7.34021	5.36228	6.4847	1.58962	7.11558	5.43232	1.79513	5.62545	11.8551	9.40675	3.67178	5.91304	3.11706	12.5226	2.22419	6.26751	7.3174	12.8727	7.12453	3.49729	2.09964	4.72036	2.22831	4.35949	3.99675	3.2452	5.173
66	tumor	Baseline	Post-Menopausal	Arm A	Arm C	3.4396	3.81524	9.1206	10.3484	8.66436	6.95003	8.84173	5.81531	2.20025	5.05669	5.49486	4.40642	4.60246	7.26225	6.56049	3.72302	12.8719	8.0048	5.50278	9.15319	2.54994	6.95424	6.14161	2.58233	6.81156	11.2662	11.5832	4.14951	6.38897	3.47075	12.2837	2.4355	7.53	8.02767	12.8185	8.22533	3.89401	2.54258	7.58509	2.16024	4.2672	4.37608	2.90146	5.26194
66	tumor	Surgical	Post-Menopausal	Arm A	Arm C	2.73684	2.71716	8.32971	8.77382	8.19736	7.50494	8.07967	7.46619	3.32926	4.44238	6.58257	2.14157	6.42095	6.47976	6.39587	6.13713	10.8007	9.25147	7.14178	6.62733	3.26131	7.63393	6.42145	2.9639	8.832	9.35344	10.8654	5.23516	10.892	3.9302	11.9726	2.28844	7.8013	6.71069	13.6488	8.63258	4.34706	2.90568	7.05454	3.17158	3.5217	5.3493	2.89523	6.26098
67	immune	2 Weeks	Pre-Menopausal		Arm D	4.2106	3.94387	9.15367	6.9407	7.98038	10.6423	6.80649	6.96356	5.7104	5.60922	4.4423	5.25646	8.53232	5.96501	8.36313	4.74163	10.8521	10.6451	6.97652	6.46648	2.16984	10.228	9.68028	1.67455	4.4071	3.88954	3.07899	4.80343	8.60998	3.07614	10.1162	2.46979	6.37755	4.19948	14.0212	9.20029	5.51253	3.2069	7.02724	2.53578	3.56462	4.12421	3.56496	3.66412
67	immune	Baseline	Pre-Menopausal		Arm D	4.24805	4.10109	9.05281	8.08441	7.42531	7.77	6.94767	6.62227	5.582	6.3731	5.07523	5.56352	8.45099	8.37807	8.31406	3.59278	11.3877	10.474	6.82583	6.68361	3.18468	8.04682	9.61016	1.2604	5.808	5.06963	8.12397	5.18122	9.86815	3.01237	10.5476	3.05458	12.284	6.12358	13.8906	8.58159	5.02111	2.82556	6.15434	3.15324	3.57839	4.46061	4.85571	5.29563
67	immune	Surgical	Pre-Menopausal		Arm D	3.17667	3.28341	7.77162	8.02087	9.48686	8.89525	6.9717	7.48906	7.82376	6.66406	5.95342	3.6707	9.52679	9.33277	8.73531	6.60527	10.6768	10.7525	7.80197	5.82723	4.05225	9.12216	9.46024	3.30319	5.34178	4.89213	6.11364	5.11779	9.91483	3.47024	11.4518	2.9598	7.56666	5.33977	13.815	10.2544	5.21486	4.98426	6.99666	2.25669	3.40857	4.66084	3.30839	5.23753
67	tumor	2 Weeks	Pre-Menopausal		Arm D	3.16677	3.37325	8.41746	7.2444	6.59078	6.41408	7.59888	4.04458	2.82964	4.0217	3.9759	2.98952	4.18949	4.96052	5.45873	2.37719	8.92446	6.58368	4.78371	5.84716	1.26229	6.62226	5.51336	0.166615	4.27199	7.44766	8.18709	3.82178	6.79804	1.95178	12.0433	3.28962	6.1975	6.01768	12.8454	6.34074	2.95585	1.02703	8.5071	1.51682	3.58558	3.78754	2.57234	5.09241
67	tumor	Baseline	Pre-Menopausal		Arm D	3.77654	3.66754	9.2173	8.30437	7.26682	7.06423	7.77371	5.33635	3.49415	4.50037	4.9031	4.07182	5.25908	6.55937	6.49375	2.88366	10.216	7.76508	5.32113	6.22254	2.20818	7.36464	6.13643	1.29976	5.99598	6.71645	10.0337	4.9971	7.86614	2.95968	11.7251	2.14378	7.39325	7.15639	13.3962	8.01608	3.3549	2.24374	6.94493	2.33013	4.42353	3.9763	3.33499	5.82518
67	tumor	Surgical	Pre-Menopausal		Arm D	1.3962	0.761346	8.31529	6.87298	8.16537	7.9148	7.21571	5.18952	4.19377	3.49024	4.79427	1.15446	5.6176	7.03089	5.84588	4.34582	9.83429	7.56066	5.09706	5.01812	2.34514	8.04679	5.8516	2.59329	7.07731	6.47183	7.89105	5.04583	9.04619	3.33526	12.2635	2.26434	7.2358	7.0502	12.9912	8.84738	2.54535	2.54144	7.20506	1.11857	3.05499	4.02419	2.5796	5.64192
69	immune	2 Weeks	Post-Menopausal	Arm B	Arm C	4.26577	4.20124	8.24159	8.30594	7.75506	8.37585	6.40321	7.13884	7.19002	9.31581	5.15674	5.59946	8.9314	9.23381	9.22277	4.94571	10.561	11.1	7.1014	6.70163	4.41244	8.82927	9.81698	1.51791	4.35427	4.6628	5.43736	4.37832	8.44312	2.66923	10.2072	1.31251	6.51177	4.80384	14.3659	9.73571	5.23525	3.96381	7.09028	2.9891	4.17655	4.32102	3.72162	4.35682
69	immune	Baseline	Post-Menopausal	Arm B	Arm C	5.24352	5.11995	10.8232	8.84798	8.63626	9.09362	8.19666	7.47016	5.98984	6.19797	6.17265	5.86701	8.21031	8.62555	9.17748	5.56688	11.2755	11.3467	7.98473	7.43643	3.23546	9.53838	9.53592	1.63166	6.30722	9.56958	8.24505	6.30114	11.0691	3.16932	10.1242	3.27738	7.58877	7.1752	14.6652	10.3624	5.19841	3.02914	7.87407	3.12225	4.77725	4.24055	4.27324	5.24267
69	immune	Surgical	Post-Menopausal	Arm B	Arm C	2.38565	2.38027	6.4099	6.60277	8.68714	9.12334	6.5403	6.2782	5.95277	6.6576	4.63262	4.01221	8.21907	7.27157	7.48385	6.11976	9.19452	10.0768	6.75158	5.39154	2.76788	9.26512	7.32192	3.07275	4.54073	4.31207	4.16151	4.16692	8.01543	3.29168	10.8616	2.47487	5.73629	4.19868	14.4514	8.74923	4.7531	3.85762	6.75029	2.00718	2.81661	3.96314	3.3533	4.22621
69	tumor	2 Weeks	Post-Menopausal	Arm B	Arm C	4.0237	3.94586	8.46752	8.67528	6.58378	7.66155	8.09853	4.60041	3.4054	4.62608	4.45541	3.65611	5.09251	6.2276	6.33533	2.7611	9.67765	7.89073	5.6264	6.54283	1.45714	8.08774	5.83897	1.04892	5.59586	8.36907	12.041	4.46171	7.5925	4.06128	11.2014	2.45794	6.51551	9.21533	14.0689	7.91671	3.50872	1.84742	6.22641	2.39663	4.08364	4.1217	3.17535	5.19812
69	tumor	Baseline	Post-Menopausal	Arm B	Arm C	3.84459	4.17837	9.64	9.94235	6.85925	7.24075	8.62758	4.55292	2.85441	4.70056	5.11741	3.98348	5.10426	6.39448	6.41697	3.99403	12.6705	7.89469	5.55137	6.56731	1.62451	7.65424	6.0583	2.40434	6.24203	10.445	10.9353	5.13536	7.92346	3.54956	11.5827	2.95072	6.83321	8.28274	13.6611	8.15481	3.93937	1.67852	7.58951	2.50951	4.5033	4.15049	3.38193	5.07548
69	tumor	Surgical	Post-Menopausal	Arm B	Arm C	2.53364	3.29829	8.60201	8.35469	7.28902	6.61285	8.00633	5.76297	4.73129	4.3833	5.58983	3.08558	6.00301	8.20969	5.26059	4.48387	10.8956	6.80679	5.92029	6.12499	3.18045	6.91853	5.70963	3.59181	7.70367	7.79158	9.03957	5.10577	10.6283	4.05302	10.9783	2.96371	6.74932	7.35463	14.308	7.20479	4.6694	2.94095	5.1771	2.88545	4.05197	4.67952	3.7243	5.70951
70	immune	2 Weeks	Pre-Menopausal		Arm D	8.58913	6.13104	11	9.3939	9.41558	9.89889	8.06818	9.53755	9.10264	7.14044	8.44242	6.25159	10.0574	8.52308	9.4881	8.21085	12.4508	11.5491	7.63584	7.68009	6.27453	10.4223	10.9534	5.83669	10.6072	7.3164	7.4244	5.9279	12.6159	6.57409	11.5627	6.51269	6.34165	6.53831	13.2448	10.7879	5.81952	6.36169	7.46913	5.93718	6.59149	6.42715	6.64875	7.23351
70	immune	Baseline	Pre-Menopausal		Arm D	6.38331	5.34011	8.47663	9.6031	8.40614	9.24765	6.66969	6.45723	5.50445	8.82539	5.2366	4.46051	10.9546	8.40065	9.1158	6.8795	12.9533	11.3108	8.30445	7.21124	2.4837	9.18784	10.4905	3.04606	6.45383	7.43239	7.15713	4.13726	9.23625	3.78329	11.7518	4.72212	8.04278	5.55489	13.9897	9.44185	5.19853	6.3784	6.48568	2.14635	4.3857	2.63659	4.8579	6.14322
70	immune	Surgical	Pre-Menopausal		Arm D	3.01544	3.30266	7.60332	7.82056	9.40797	9.57375	7.11749	6.90064	7.52432	7.69975	5.44326	3.7388	9.62595	9.34489	9.34762	6.73187	10.4814	11.079	7.84726	6.0109	3.67999	9.85833	8.90113	3.53315	5.03158	5.22112	4.48357	4.8796	9.57344	3.73697	10.5192	3.27226	7.6199	4.57652	14.6372	9.85752	5.16963	4.67079	6.94196	3.0147	3.7839	4.87663	3.94976	5.30829
70	tumor	2 Weeks	Pre-Menopausal		Arm D	5.02763	4.5694	9.2702	9.34707	6.98727	9.3428	7.55286	6.26231	4.23365	6.23974	4.88054	3.6895	7.62014	6.89993	6.29061	5.23419	10.6351	8.40238	7.56655	5.9371	3.71271	9.13959	7.29531	3.27475	8.5252	9.08549	7.90107	4.36622	9.4642	4.51248	12.4648	5.45109	6.47619	7.54125	12.9964	8.39245	5.05024	3.79997	6.86087	3.37568	4.02986	4.86567	5.8795	5.4644
70	tumor	Baseline	Pre-Menopausal		Arm D	5.76714	4.85553	9.51238	10.4464	7.95484	8.26269	7.89259	4.59523	4.0199	5.76875	4.95953	3.47615	7.89601	7.4027	6.67318	5.52038	12.1454	8.75329	6.76403	6.27312	3.49908	9.28238	8.02196	3.06154	7.2418	10.6026	9.81887	3.94517	9.02421	4.29884	11.9754	4.89844	6.7273	8.40094	13.6289	7.9712	5.04399	4.08622	8.21592	3.16192	4.977	4.15187	5.45826	6.86182
70	tumor	Surgical	Pre-Menopausal		Arm D	3.54082	4.23948	8.55373	8.47298	8.34821	6.9615	7.86442	6.25223	5.82437	4.36199	6.12109	3.31899	6.93417	10.5433	6.63283	5.78956	10.0567	8.26239	6.79808	6.23725	4.43123	7.7653	6.87531	4.59906	7.28896	8.22203	9.23169	5.61827	11.3705	4.5803	10.955	3.94462	7.03245	7.38786	14.3299	7.76045	4.7197	3.25151	6.54576	3.73931	4.13523	5.45509	3.91895	5.89909
71	immune	Baseline	Pre-Menopausal		Arm D	4.45252	3.73893	9.25688	8.08422	7.8121	9.00583	6.55769	5.40866	4.53809	8.9114	5.67753	5.30807	7.93197	8.57769	8.55856	5.47203	11.7378	10.8372	6.98173	6.75406	1.89094	7.75264	9.03341	1.77288	5.28717	6.08161	5.98415	4.98746	8.0169	3.5232	10.6855	3.5674	9.80848	6.1236	13.965	10.2356	4.7375	5.29644	6.99137	2.49636	4.09145	3.75034	3.3353	5.29693
71	immune	Surgical	Pre-Menopausal		Arm D	3.38818	3.99912	8.91302	7.61238	9.95585	7.77338	8.03372	7.70172	7.61503	7.37456	5.96796	3.81601	9.22849	12.6906	8.94323	6.20156	9.97258	10.4772	7.6387	6.21179	4.81192	8.00767	9.31219	3.77402	7.4723	5.80933	5.97858	5.85605	11.5164	3.51023	9.99097	2.79703	7.55202	5.70661	14.2474	10.0024	5.14949	4.39126	5.87553	3.61224	4.53087	4.83062	4.23723	5.78657
71	tumor	2 Weeks	Pre-Menopausal		Arm D	4.13567	4.78676	9.3244	9.17663	6.63941	7.36087	7.04246	5.30608	3.70676	5.23237	5.0008	4.29257	5.30826	5.79545	6.63204	3.80147	10.7959	8.15874	5.84178	6.85542	1.76612	7.47553	6.6741	0.858916	5.31973	9.76662	8.43834	5.3789	11.3917	3.15514	10.3452	3.03183	7.22126	7.33996	13.9334	8.61129	3.36851	2.25262	8.9868	2.37392	5.06611	4.35881	4.2934	5.70581
71	tumor	Baseline	Pre-Menopausal		Arm D	5.09916	5.7831	10.3792	9.30615	7.11507	7.95164	7.82777	6.14205	4.34825	5.87377	5.61566	5.34526	6.25252	7.46441	7.03823	4.2194	10.1689	8.57612	6.81634	7.43267	4.16602	8.06556	6.90104	2.69864	6.52023	10.0567	8.26651	6.43696	12.4297	3.83066	10.0657	4.36873	8.1043	8.91265	14.1828	8.38901	5.04749	3.46048	7.09365	3.39938	5.42101	5.12961	4.66951	5.52234
71	tumor	Surgical	Pre-Menopausal		Arm D	2.66642	3.42653	8.28359	7.41262	7.49221	6.40846	7.87792	5.088	5.37019	3.8066	5.70464	2.90041	6.33101	9.17401	5.98235	4.04076	9.14041	7.31354	6.00506	6.16173	3.84295	6.97842	6.25078	3.3687	8.75894	6.12476	8.50307	5.01287	11.2674	3.87956	10.3565	1.66906	6.64681	6.2857	14.0548	8.4466	3.63695	2.77302	6.87543	3.02594	4.08263	4.23856	3.04376	5.58487
72	immune	2 Weeks	Post-Menopausal	Arm A	Arm C	5.2327	6.20981	7.50018	8.71032	8.37405	9.39886	6.83859	8.10899	7.68141	10.7603	5.00868	6.69052	9.64318	7.75285	10.4262	6.20028	10.9434	10.528	8.63339	7.35903	4.99404	8.85495	10.4286	4.27137	5.78342	4.81885	3.84938	6.00138	11.6357	4.7816	10.1011	4.72194	7.50443	5.76322	14.0828	8.48596	6.09889	6.49425	6.33745	4.4382	3.96753	5.95787	4.48531	5.20119
72	immune	Baseline	Post-Menopausal	Arm A	Arm C	6.59062	6.95772	8.02161	9.35197	9.04535	10.0064	7.25056	8.62725	6.68498	9.21623	6.70366	7.00744	10.3876	10.0077	10.3648	6.3819	13.0079	12.4287	9.71965	8.68531	5.88182	9.34029	12.1602	4.52008	5.26905	6.87653	7.64721	6.73773	12.089	5.40573	10.1486	6.22538	8.14465	7.83022	14.1307	9.93177	6.91369	6.66945	8.27285	5.76975	5.74032	5.74677	4.74806	5.78988
72	tumor	2 Weeks	Post-Menopausal	Arm A	Arm C	5.08156	5.74448	7.77736	9.59378	7.11349	7.24079	7.25488	7.1607	6.38325	6.68419	5.32938	5.3452	6.69847	7.80765	7.72061	4.35041	8.48807	8.20022	6.49393	10.3437	5.04961	8.38504	8.20576	3.59741	5.93899	6.36184	7.7857	5.98369	11.3441	4.40819	10.2975	5.09985	7.27637	7.71459	13.4582	7.79888	4.55363	4.40732	6.06953	4.39936	4.55478	5.96851	4.2934	5.48322
72	tumor	Baseline	Post-Menopausal	Arm A	Arm C	4.61821	5.86685	7.34746	10.0415	7.49847	7.34818	6.85299	6.91553	5.26822	6.37164	6.59851	5.33064	6.79081	8.35428	7.16818	4.40547	9.56381	8.85909	7.26118	12.3279	4.83392	7.73561	8.54676	3.03966	5.05294	7.37319	9.50426	5.33481	10.9482	4.10311	9.84343	4.7789	7.45452	8.86585	13.3576	8.09929	4.23686	4.00614	8.82213	4.47125	4.73689	6.04041	4.82272	5.99789
74	immune	2 Weeks	Post-Menopausal	Arm A	Arm C	3.7034	3.63426	7.73018	6.99029	7.14031	9.0751	6.56159	5.91901	4.661	7.09358	4.87857	4.57318	8.6721	5.20578	8.28764	4.45641	11.1762	10.702	6.81442	6.45732	2.75156	8.78631	10.4451	1.01831	4.71385	6.34202	7.34351	3.14191	7.93798	3.20316	11.2884	2.1413	6.8285	6.46481	14.0633	9.31425	5.19249	5.32212	9.77931	2.46639	4.44267	4.71916	3.37062	4.81351
74	immune	Baseline	Post-Menopausal	Arm A	Arm C	3.73531	3.8022	7.25052	6.76257	7.31543	7.83863	6.41915	7.13598	5.90418	6.82399	5.0385	4.69832	8.48756	6.53512	8.20846	4.5541	10.3677	10.54	5.82827	6.46883	0.385371	7.97992	10.2954	0.79413	4.52981	6.55624	7.32421	3.44455	9.11032	2.36282	10.9248	2.20849	6.67348	5.49695	14.0985	9.03236	5.49083	4.93194	8.22798	2.24939	4.31099	5.01049	3.52474	4.34429
74	immune	Surgical	Post-Menopausal	Arm A	Arm C	5.45499	7.54398	10.0148	6.643	10.4657	8.49566	7.91741	8.07073	7.20032	7.38353	6.07914	4.847	10.6277	10.0937	9.87913	6.63587	11.5596	12.3082	8.16349	7.39771	3.95019	10.0008	11.4484	4.54598	6.69689	6.1985	6.1197	5.24607	13.3367	2.45146	9.91567	4.54003	6.7377	5.80635	15.1851	9.40803	6.23046	3.67386	7.63958	4.37819	5.03325	6.06675	4.92191	6.01265
74	tumor	2 Weeks	Post-Menopausal	Arm A	Arm C	2.68247	3.15545	7.68631	5.88505	6.66584	7.05845	7.22315	4.21575	1.49738	5.18816	4.29079	2.67526	4.89786	4.30144	5.89894	2.75899	8.72606	7.19405	4.76893	6.01304	1.64573	7.42249	6.46955	0.684407	4.67641	8.46933	8.89415	2.93419	7.03364	3.48116	11.9994	1.83479	7.21746	8.91704	13.3112	7.17932	3.23112	2.20907	9.71018	1.369	4.91795	4.60977	2.99172	5.44315
74	tumor	Baseline	Post-Menopausal	Arm A	Arm C	1.09783	2.36744	6.60196	5.56702	5.96945	6.16797	6.32688	2.48466	0.665272	4.47227	3.64132	2.23973	4.95893	3.87922	5.33366	1.64291	7.22375	7.00642	4.37324	5.85557	-0.508779	6.50761	6.67068	-0.9475	4.25163	7.23276	8.56148	1.63658	6.21179	2.70846	11.5775	1.09739	6.41553	5.79199	13.606	6.93554	2.72648	1.87061	8.44188	0.360921	3.57386	4.49375	3.0167	4.30889
74	tumor	Surgical	Post-Menopausal	Arm A	Arm C	3.95041	5.85044	10.9174	6.83629	9.19997	8.18636	8.26388	6.7207	4.75345	5.51819	5.93098	3.24827	7.93629	7.1577	7.65644	5.83599	10.5153	9.2574	5.4662	6.55708	2.57977	9.13805	8.54676	4.70919	6.72694	8.24555	9.13685	4.556	12.8396	4.04762	11.039	3.88961	6.983	8.04986	14.0187	9.28673	4.61133	3.38701	9.91796	3.15789	3.90785	5.7799	4.77298	5.62094
75	immune	Baseline	Post-Menopausal	Arm A	Arm C	7.78883	7.33035	11.1995	9.59338	8.61502	9.55786	8.58964	9.27757	7.495	8.66191	8.64197	6.45122	10.4089	9.08514	9.57215	7.99528	12.4279	11.8861	9.25044	7.87949	7.47396	10.7822	10.6554	6.03557	6.63675	9.10071	7.62379	8.12763	12.0421	6.77352	10.5183	6.71212	6.54095	6.73789	14.66	7.81755	6.01959	6.56147	6.66863	6.13706	6.791	7.62664	6.84851	7.43324
75	immune	Surgical	Post-Menopausal	Arm A	Arm C	3.83387	4.36379	9.88918	8.11845	10.2104	9.88233	8.04678	8.98598	8.10701	8.31395	6.28855	6.28897	10.509	11.5468	10.1769	7.82585	12.0016	12.0371	8.1559	6.75382	4.56859	9.55772	9.00509	4.37916	7.10704	5.79496	6.48593	6.50552	11.1005	3.84455	10.2376	3.83844	9.02435	5.10221	14.601	10.8808	5.97928	4.90911	7.22378	2.97065	4.17462	5.20669	3.50513	5.91927
75	tumor	Baseline	Post-Menopausal	Arm A	Arm C	6.53235	4.54505	9.53378	10.8125	7.38707	7.59756	8.12466	4.49168	4.91655	5.2619	6.35615	3.87266	6.51993	8.17409	6.4939	4.83193	12.1801	7.8484	6.92602	6.30135	3.89585	8.42439	6.15075	3.45747	7.58079	8.10752	9.23426	5.50281	10.172	5.3562	11.5402	4.63424	6.84042	7.60697	13.5814	7.57542	4.44082	3.98324	7.28656	4.0584	5.21289	4.04847	6.17366	5.93983
75	tumor	Surgical	Post-Menopausal	Arm A	Arm C	3.5278	4.39414	10.7012	8.39871	8.62401	7.74038	8.3698	6.39349	4.81714	4.93476	6.1008	2.98132	6.83755	11.0759	6.70597	5.52262	11.3686	8.67785	6.43107	6.75671	3.2794	7.70988	6.96824	3.48065	6.774	8.23728	9.41377	6.49505	10.8972	4.39662	10.7072	3.11193	9.56585	6.67409	14.3493	8.20434	4.37828	3.29986	6.07636	3.08579	4.07188	4.49719	3.24676	6.32679
76	immune	2 Weeks	Post-Menopausal	Arm A	Arm C	9.38477	7.89349	9.70173	10.6876	8.18518	8.01069	7.90507	8.86293	8.18992	7.8434	8.37259	7.83818	11.1625	13.5037	9.25004	8.59697	12.2728	10.6297	9.01159	8.58669	7.62875	9.59124	9.07243	7.51191	10.4078	8.46365	8.33141	7.47871	12.712	7.56301	11.5109	8.30688	7.73899	7.93249	13.5668	9.63375	8.22884	7.90661	7.66462	7.23497	8.02315	7.58285	8.61565	9.71462
76	immune	Baseline	Post-Menopausal	Arm A	Arm C	5.5599	5.23872	9.07064	9.67005	8.53034	9.26252	6.83486	7.52989	6.95015	8.55779	6.13273	5.92017	10.4509	8.48307	8.94866	6.52693	12.6609	11.6981	9.29515	7.15406	4.97367	10.4494	10.2248	3.27229	5.36047	6.22371	7.79189	4.82368	11.1632	4.323	11.092	4.06659	7.40599	6.27735	14.4036	12.0183	5.57367	5.66683	7.94837	5.58014	3.78329	4.92799	4.96039	5.47462
76	immune	Surgical	Post-Menopausal	Arm A	Arm C	5.41271	5.80023	10.0152	8.58041	10.519	8.37454	8.32793	7.44238	4.97832	8.31518	6.24443	3.63068	8.55866	9.09453	9.08539	6.36988	10.0027	10.9213	7.45932	7.04073	3.42295	9.04115	10.1483	3.74874	6.62102	6.2489	5.9773	5.26115	12.9379	4.12996	10.7451	3.43072	7.34112	5.88428	13.5126	10.6612	5.68443	5.69618	6.97641	4.72371	4.86577	6.28839	4.92985	5.48749
76	tumor	2 Weeks	Post-Menopausal	Arm A	Arm C	5.89512	4.98875	9.86383	10.0788	7.23409	7.33564	7.2928	7.41175	5.78551	4.9387	6.26056	4.93364	7.7001	8.16168	6.95661	5.69241	11.5606	9.708	8.0331	7.34297	5.22402	9.7938	8.41374	5.1076	7.01783	8.81288	10.0989	5.57412	11.2015	5.15831	12.2738	5.40226	8.14907	7.52775	13.2637	9.22913	5.32387	5.50211	6.84522	4.33064	6.1186	5.17812	4.71077	6.89492
76	tumor	Baseline	Post-Menopausal	Arm A	Arm C	6.24722	4.25611	8.94333	9.8106	7.57	7.50653	7.88184	6.42158	4.05282	4.20603	4.23515	4.20075	6.90951	7.72131	6.48102	4.62042	11.039	8.94572	7.53503	6.83989	4.78367	8.8457	6.88838	3.37486	7.26667	8.82753	10.1451	4.34116	9.95604	5.37877	12.556	4.16949	7.16618	7.40928	13.5697	9.05054	4.09121	3.76935	7.90972	5.05116	3.88572	3.44549	3.4781	6.53061
76	tumor	Surgical	Post-Menopausal	Arm A	Arm C	4.01757	5.82555	9.65453	8.60269	9.73836	8.40858	8.14879	7.28522	4.73625	4.80487	5.80582	3.33737	6.87704	8.47673	7.39595	4.5219	8.4715	9.02744	6.3805	6.7431	3.72756	8.92734	8.37718	3.44964	7.76371	7.02297	8.43229	5.49616	13.6655	5.68509	11.0671	4.53551	6.13357	6.28069	13.433	10.4148	5.02362	4.05249	7.07374	3.72841	4.15216	5.879	5.13141	5.70468
77	immune	2 Weeks	Post-Menopausal	Arm A	Arm D	5.90839	6.35964	9.93155	9.48619	8.33301	8.66054	7.75393	8.87453	6.158	10.1418	6.40749	6.01496	10.0817	9.98406	8.35155	7.81335	13.4048	11.6863	10.4904	5.83101	6.99887	11.4782	10.1638	5.84615	8.19363	8.70252	8.49188	5.74745	11.6047	7.09214	10.8342	6.10234	5.95492	8.26014	13.7572	9.83201	5.62208	5.94401	7.69661	5.78635	6.32823	5.97572	6.54272	7.07618
77	immune	Baseline	Post-Menopausal	Arm A	Arm D	7.81744	6.68368	9.51861	9.64032	8.65714	9.39964	7.66297	8.93548	6.4817	10.2435	6.73146	6.33915	10.537	10.4456	9.67565	6.13717	13.6617	11.9549	9.11398	7.15461	6.32278	10.2173	10.3883	6.17032	6.93267	8.28966	9.30137	6.07177	11.5736	6.41636	10.9589	6.42597	8.60114	8.16918	13.6364	10.893	6.94653	6.26828	6.43552	6.11041	6.65237	7.29998	6.86648	7.40021
77	immune	Surgical	Post-Menopausal	Arm A	Arm D	3.377	3.95512	10.1602	7.96394	10.093	9.40713	8.07448	8.71909	8.98853	8.4758	6.54465	3.5989	10.1712	12.4698	9.38594	6.2738	11.6662	11.2417	8.59936	6.94897	5.45783	10.6254	9.94763	3.86011	8.77794	6.77445	5.94733	6.42244	11.4174	3.742	10.9133	3.6426	7.53237	5.90606	14.3839	9.46012	5.79055	4.07635	6.19538	3.66518	4.6647	6.00489	4.49051	6.04062
77	tumor	2 Weeks	Post-Menopausal	Arm A	Arm D	6.43955	5.59849	9.46786	9.7975	6.86413	7.77566	8.96188	5.2359	5.104	7.08642	7.30728	4.4614	7.8445	9.61531	6.97906	4.75936	14.472	9.11354	7.72476	5.9379	4.44524	9.23157	7.44905	5.5851	6.05474	10.8187	9.71595	5.85469	10.081	5.03858	11.1846	4.54823	8.58448	6.86724	13.6259	8.68187	5.56864	5.39063	7.5464	5.02494	5.27453	4.92199	5.48876	7.32958
77	tumor	Baseline	Post-Menopausal	Arm A	Arm D	5.09388	5.33751	8.92824	9.4084	7.51826	6.55329	8.53532	5.26717	4.34303	6.49939	6.38528	5.20059	7.62852	8.00835	6.13314	4.99873	13.548	9.22862	7.65836	6.2455	4.18431	9.12579	6.23465	4.53172	7.43652	9.94583	11.1519	3.93275	10.2564	5.57005	11.746	4.28758	7.78308	7.10632	12.974	8.01225	3.80816	5.62957	8.38179	3.97121	5.01356	4.95357	5.52044	7.08323
77	tumor	Surgical	Post-Menopausal	Arm A	Arm D	2.66414	3.76766	9.81358	8.82369	8.54005	6.52483	9.66133	6.46495	5.46639	4.63456	6.1742	3.11932	6.46124	10.8811	6.19131	5.30979	12.6405	7.54233	7.28735	6.11908	4.17185	7.82576	5.99354	4.26471	7.5862	9.73023	9.58489	5.86207	11.1276	4.26822	11.2801	3.53125	9.70852	6.67453	14.0317	7.57381	4.60507	2.16023	5.50706	2.77022	4.62492	4.5182	3.70899	6.36554
78	immune	2 Weeks	Post-Menopausal	Arm B	Arm C	7.31707	6.18345	9.24076	10.388	8.47876	7.89935	8.57774	7.6983	5.98163	8.3806	8.55329	8.16099	8.32049	11.0405	8.36795	7.95907	13.9589	10.5895	8.19875	8.23948	5.82303	10.565	8.88813	5.67013	7.4325	8.20448	6.99385	5.57091	11.8566	6.91626	10.9892	5.92568	6.77884	9.25382	13.3756	9.97774	5.44669	5.76799	6.9354	7.19502	6.15235	5.79946	6.36657	8.48476
78	immune	Baseline	Post-Menopausal	Arm B	Arm C	6.77001	7.22129	6.4711	10.4996	9.51644	8.52209	8.61543	9.73597	7.01892	11.7809	7.26924	7.87651	11.5508	9.10855	10.106	6.67499	13.6269	12.4923	9.9733	7.69201	7.86035	11.802	10.7033	6.70795	7.47006	8.24212	8.03129	6.60861	11.3852	6.95356	10.4419	6.96392	6.8165	7.12167	14.9227	9.91583	8.48376	8.39081	6.97275	6.6477	7.1901	6.83759	7.40419	7.9375
78	immune	Surgical	Post-Menopausal	Arm B	Arm C	2.91705	3.53514	8.16078	8.13339	10.3994	6.41272	7.48673	7.82021	7.63216	9.11999	5.07439	3.61512	8.78998	12.4251	8.25784	6.46966	9.82832	10.6023	6.45905	6.20812	3.53141	8.73169	9.87176	3.25776	7.61774	5.00421	4.88507	5.82511	10.6983	3.57878	10.1782	2.14068	7.06509	4.74171	14.327	8.27708	5.05103	2.84238	6.83455	3.2198	3.91326	5.26814	4.09323	5.55396
78	tumor	2 Weeks	Post-Menopausal	Arm B	Arm C	8.20261	6.16552	10.0817	10.6864	7.2996	7.17354	8.43693	7.09515	5.46329	6.21621	6.21307	5.32107	9.12362	10.8904	7.43469	5.61896	12.8203	9.69913	7.54891	7.29717	5.30429	10.2431	8.51593	5.15207	7.8675	9.76609	10.416	6.45664	12.1786	5.89798	11.2468	5.40779	8.50662	9.6896	13.6191	8.21352	6.51284	6.04248	7.57807	6.09183	5.63392	5.7814	6.84814	6.88163
78	tumor	Baseline	Post-Menopausal	Arm B	Arm C	7.56531	5.22418	8.9364	10.0248	7.57486	7.68588	7.81442	7.15393	5.02204	7.11382	7.93299	4.87979	7.7237	8.72694	7.10474	5.47031	12.9482	8.79701	8.46899	7.25968	4.86313	10.0691	7.64349	5.87179	7.76544	9.57592	11.3287	5.90421	11.0656	5.74925	11.0341	4.96664	7.4805	9.39987	13.9829	9.15783	6.07187	5.80868	9.83822	5.15082	5.69265	4.84032	7.40698	7.83112
78	tumor	Surgical	Post-Menopausal	Arm B	Arm C	4.67475	4.83569	10.3442	9.2373	10.6533	8.20968	9.2716	9.2929	6.58947	6.9581	7.17198	4.31348	7.7884	11.0935	7.21457	5.80902	11.4343	9.09864	7.36776	6.08121	5.03314	9.30694	7.72808	5.97503	7.34764	8.78013	9.96366	6.40817	12.9437	5.15207	9.53199	4.64716	8.45184	8.58869	14.3897	9.97176	5.51351	4.01182	7.39658	4.30444	5.86329	6.33318	5.58827	7.11284
79	immune	2 Weeks	Pre-Menopausal		Arm C	6.2605	4.8981	8.29549	9.90228	8.8249	8.43846	6.6625	7.02133	6.31698	11.3976	6.71434	5.84819	11.7251	9.70887	9.9715	6.76076	13.3161	11.7963	10.1833	7.36462	3.62949	10.1315	11.2491	3.39284	5.01675	5.4542	6.70706	3.61126	10.142	3.83195	10.9127	5.75039	6.85991	5.11866	14.4405	9.23706	5.78678	6.23677	4.94724	3.71049	4.82485	4.75724	6.08091	6.1844
79	immune	Baseline	Pre-Menopausal		Arm C	5.44181	5.24936	7.24233	9.90733	8.87495	8.29494	6.79139	7.20268	6.08324	9.91675	6.89562	6.4218	11.3888	8.78481	9.95734	7.22746	12.6282	11.7789	9.37924	7.13091	4.39574	9.40591	9.79294	4.15919	6.36805	6.22043	5.47342	5.69941	9.78665	3.59856	10.8005	3.93177	7.55905	3.88493	14.5554	10.7292	5.77555	8.20466	7.52099	4.47674	3.59137	4.52316	5.52524	6.82517
79	immune	Surgical	Pre-Menopausal		Arm C	2.76811	1.71789	4.89991	6.89958	9.64902	9.19397	6.16502	5.20606	3.95718	8.01827	4.55044	4.08507	9.74239	7.18811	9.18422	7.58159	10.1046	11.578	7.46564	5.74856	1.67658	7.1293	7.75948	3.42591	2.81367	3.98966	3.65071	2.47719	5.80475	3.27463	11.5081	2.73075	6.53756	2.79387	13.7994	10.2212	5.78303	6.14294	8.78889	1.02395	2.59517	3.95852	2.06641	4.44711
79	tumor	2 Weeks	Pre-Menopausal		Arm C	6.15264	5.5067	8.3878	10.5876	7.84708	8.82389	6.67119	7.18971	6.00155	9.837	6.53038	6.32525	10.8076	7.86666	9.04515	7.21026	12.8354	11.3666	9.66955	7.58438	3.94538	9.67406	11.0631	3.70864	5.62528	9.40364	9.20775	5.71995	9.54934	5.30947	11.08	4.48178	6.78112	5.72733	14.2427	9.45742	6.17895	4.2308	6.16725	4.52658	5.64098	5.07304	4.86754	6.76576
79	tumor	Baseline	Pre-Menopausal		Arm C	6.76874	6.01146	8.22258	10.945	9.1445	8.23836	8.46359	5.87975	5.26051	8.83926	7.17998	4.37698	10.7907	7.38007	8.45288	6.58168	12.7833	11.2916	8.69076	7.37278	4.15803	9.71186	10.0985	3.92203	6.70624	9.97559	9.38032	5.43228	10.2915	5.36079	10.4454	5.19395	7.24367	5.93972	14.453	9.43752	6.05237	6.23594	9.38515	5.2391	5.93835	5.28536	5.28733	5.62791
79	tumor	Surgical	Pre-Menopausal		Arm C	2.45259	2.1145	7.28062	7.14185	8.6852	7.87909	7.91344	5.86876	6.64563	5.41638	4.49365	2.6486	8.42506	8.39698	7.91962	5.10278	8.14844	9.78896	6.27582	4.88378	2.74528	7.71675	7.98615	3.17314	6.30819	9.51407	8.73126	3.45662	8.54077	4.03803	10.9665	2.29608	7.92762	7.13525	13.7495	7.92652	4.64276	4.46611	8.7616	2.07259	2.6145	3.48458	1.94074	5.8759
80	immune	2 Weeks	Post-Menopausal	Arm B	Arm C	5.52072	2.25563	8.3235	9.1031	7.96609	9.16268	6.89286	5.66176	4.41954	10.7605	6.02609	5.83504	10.6301	6.92742	8.84263	6.14244	12.7942	11.0656	9.32484	7.46732	2.39863	10.1595	10.1931	3.54581	6.73146	4.44052	6.00802	4.37417	7.0924	3.69843	11.4407	2.63726	6.16639	4.98447	14.3066	8.932	5.85059	5.94549	8.63778	2.0612	4.3008	4.87343	4.35801	5.67975
80	immune	Baseline	Post-Menopausal	Arm B	Arm C	6.34752	4.15248	7.92947	9.35394	8.60694	10.1233	7.45884	7.26949	5.7318	9.51944	5.87892	5.2728	11.1377	8.69134	9.67534	7.64734	13.0926	11.7225	9.13119	7.48582	2.71097	9.75994	10.3898	2.27338	6.57419	6.75279	4.86082	5.1719	8.76453	4.01053	11.081	2.94913	7.10012	5.97475	14.5473	10.7197	5.57786	6.38327	8.33189	4.37351	5.0281	2.86359	5.89257	4.66998
80	immune	Surgical	Post-Menopausal	Arm B	Arm C	4.14674	3.75724	7.82597	8.25484	10.6257	10.6454	6.72361	6.51446	6.70686	9.70659	6.20171	5.28288	11.223	9.08247	10.0224	7.8688	11.8386	12.7867	9.52094	6.54097	4.93219	9.00582	10.8276	6.08829	5.25412	5.27244	5.05794	5.09018	9.03317	4.75714	10.9451	4.99255	7.61707	5.40886	14.7576	10.1458	6.55195	5.48638	8.17918	5.27143	4.66763	5.30593	4.49718	6.28149
80	tumor	2 Weeks	Post-Menopausal	Arm B	Arm C	4.54782	5.17461	8.28359	7.91021	7.32762	8.72358	7.37355	6.23291	5.33881	7.22303	6.59719	4.7098	8.11561	5.98167	6.40724	5.46195	12.8242	9.17816	7.9034	6.78351	4.73293	9.56151	8.22424	3.29517	7.34933	8.19765	11.2493	3.88648	9.90147	5.1937	12.0417	4.76402	6.32251	7.51912	13.9832	8.46721	4.86292	4.32065	6.58881	5.34907	5.34259	3.88607	5.60728	6.27715
80	tumor	Baseline	Post-Menopausal	Arm B	Arm C	5.63045	4.92951	8.91978	9.48832	8.16523	8.9866	7.52595	6.15097	4.93292	6.60004	5.58006	3.68172	8.858	7.12296	7.70066	5.43345	13.4058	9.54792	8.03132	6.9867	3.41191	9.52539	8.45949	2.47462	7.20365	9.99486	9.94931	4.85812	8.97236	4.8727	10.8716	3.65069	6.49057	7.63836	14.4667	8.67321	5.30738	4.5845	10.5557	2.57481	4.63288	4.64988	4.68996	6.68588
81	immune	2 Weeks	Post-Menopausal	Arm A	Arm D	5.78536	5.91207	9.76325	8.1751	6.93371	10.435	7.07181	8.44428	6.81342	6.92168	6.22352	4.44796	10.1712	9.0819	8.98392	7.40709	13.0829	11.1422	9.00201	5.87634	6.05566	11.1892	9.31954	5.03265	6.63353	6.51257	5.62052	7.12422	9.90137	4.77005	11.2895	4.70922	7.53797	4.73427	13.6792	10.0996	6.6006	4.55821	9.25037	5.13328	6.3728	4.62342	7.42995	6.01481
81	immune	Baseline	Post-Menopausal	Arm A	Arm D	7.4177	5.63765	8.07364	9.70791	8.62265	9.35973	8.03423	8.39214	8.80193	8.45447	6.94913	5.758	10.0665	9.9228	8.99475	6.7174	12.3789	10.8767	9.20136	4.60179	5.78115	10.365	9.46002	4.34323	6.94402	5.8229	8.83792	5.43466	12.2474	7.08073	11.0853	5.01929	9.60324	6.62998	13.7859	10.7393	6.64811	4.8687	8.67622	4.44369	5.09832	4.93426	6.15533	7.06212
81	immune	Surgical	Post-Menopausal	Arm A	Arm D	5.07589	6.02335	8.69444	8.11153	10.462	9.62753	7.44056	6.86333	7.09542	9.31008	6.08129	4.54195	10.2917	9.78351	10.525	7.33356	10.8323	12.2509	8.42009	7.35933	3.69423	9.74491	9.70017	3.95712	5.17329	5.77912	4.59562	5.38988	11.6149	2.94573	9.95903	3.34781	6.53298	5.64332	14.6996	10.503	6.50301	5.56214	7.24452	3.63636	4.61613	6.20765	4.18978	5.96246
81	tumor	2 Weeks	Post-Menopausal	Arm A	Arm D	7.25662	5.29846	9.59578	10.2304	8.57179	8.6514	8.40567	7.03798	6.25528	5.80816	7.93188	5.41916	8.1694	10.0901	7.8459	5.3786	12.3716	8.93368	7.51085	7.0551	6.23469	10.0037	8.12093	5.00411	7.00846	10.2298	10.6141	5.09561	10.9626	5.74169	11.093	6.18025	7.70537	7.90198	13.6356	8.35015	5.48701	5.52947	6.92918	6.3972	6.25925	5.59465	6.60876	6.40124
81	tumor	Baseline	Post-Menopausal	Arm A	Arm D	4.25901	4.59338	7.9331	10.0191	7.96795	7.52002	7.18552	6.62551	3.46532	5.83263	6.67698	2.92163	7.66578	7.95029	6.77773	6.1733	10.6466	8.20603	7.05168	6.93278	3.44465	8.9176	6.42904	2.50643	7.04241	9.56807	11.8805	4.39054	9.12801	4.74402	11.5429	3.68283	6.90234	7.81661	13.8284	8.65987	4.57435	4.03187	7.15029	3.10704	4.8464	4.59711	5.11117	6.69599
81	tumor	Surgical	Post-Menopausal	Arm A	Arm D	4.80491	5.48867	9.01665	8.60979	9.08796	8.26174	7.73266	6.10768	5.32972	5.95396	5.91752	4.2305	6.70313	9.42021	8.27276	5.80262	10.0629	9.49416	6.22689	8.63553	2.98902	9.19717	7.04802	3.9321	5.76417	7.81066	10.7145	5.01656	10.1567	3.89739	10.4989	2.44125	6.10121	6.81163	14.3404	9.01232	4.77722	3.21354	7.00411	3.73837	4.70348	5.90213	4.21174	6.38518
82	immune	2 Weeks	Post-Menopausal	Arm B	Arm D	8.31604	8.53847	10.199	10.0688	7.94168	8.93206	7.49577	9.95131	7.95742	9.86204	9.57719	7.4887	9.56766	11.8143	8.74411	7.40108	13.3283	11.5717	9.531	7.42	6.2695	11.924	9.64158	6.03395	8.65724	8.09463	6.76267	7.83657	12.3028	8.05774	10.3438	6.80612	8.04107	9.34407	13.635	9.98442	6.84245	6.55548	7.58774	6.35062	6.46518	7.39754	6.39931	6.2401
82	immune	Baseline	Post-Menopausal	Arm B	Arm D	7.10471	6.32706	8.48065	10.562	9.31537	11.1097	6.28421	7.50295	5.57604	10.2721	5.97332	6.69223	11.4818	9.04709	10.4587	6.18987	13.8362	12.6046	10.4351	7.62375	9.99708	10.7505	10.5297	5.23725	7.4459	9.2052	9.42565	6.77734	9.21468	6.99822	10.2753	5.00961	8.1515	7.54779	15.2645	10.7027	7.21589	5.75888	10.1134	4.55502	6.254	5.60113	5.60287	7.02855
82	immune	Surgical	Post-Menopausal	Arm B	Arm D	2.50806	4.25969	8.65558	7.89918	9.9486	10.1692	6.99413	4.78827	6.30588	9.36471	4.90358	3.47257	9.81306	8.07336	10.3785	6.98268	10.9846	11.8985	7.76238	6.43067	1.85321	9.2378	9.18294	2.74697	5.16547	3.77671	5.56895	2.99959	10.6955	2.49874	10.386	2.89773	6.08566	3.32276	14.3315	10.3235	6.35624	5.64242	7.20371	2.19712	2.4987	4.60454	3.94368	4.99158
82	tumor	2 Weeks	Post-Menopausal	Arm B	Arm D	9.23665	7.50595	8.84615	10.027	7.90894	9.59184	8.46279	9.54408	7.83955	8.28951	7.73672	7.95563	7.57547	8.16692	8.68196	9.0294	12.051	10.2316	10.4059	7.38731	8.23721	11.1247	8.59391	7.0006	8.12439	10.2915	10.6072	7.21927	11.8163	7.44002	10.2643	7.77297	8.16888	9.67974	14.0582	9.14435	7.30955	8.02252	8.05475	7.31816	8.5936	8.36477	7.86642	7.20688
82	tumor	Baseline	Post-Menopausal	Arm B	Arm D	5.61346	5.04341	8.86009	11.216	8.03164	7.52793	8.46985	6.15774	3.87711	6.65894	6.61561	4.99365	7.42778	8.27851	6.7145	6.28359	10.3486	8.40734	8.80077	7.36227	5.27472	9.4679	7.13164	3.53835	6.36966	11.1407	12.318	5.86784	8.89075	6.38129	10.5645	4.01833	7.55981	8.71297	14.843	8.77608	4.50823	3.76785	10.6389	3.56342	5.55525	5.10991	6.13405	7.25973
82	tumor	Surgical	Post-Menopausal	Arm B	Arm D	2.71124	5.02832	10.4363	9.96765	8.34257	7.61827	8.81227	5.816	5.24157	6.37935	5.62966	1.00828	6.15857	7.55465	7.09423	4.99012	8.93761	8.13527	7.28217	6.64392	2.38894	8.83247	6.87201	2.48598	5.66417	9.11279	11.731	4.13119	12.6195	3.43853	9.77437	3.014	7.02101	7.19672	14.9382	8.96706	5.18916	3.49784	5.81329	3.60209	3.50499	5.20985	4.76748	6.61749
83	immune	2 Weeks	Post-Menopausal	Arm A	Arm C	6.39923	6.17104	7.74478	10.8396	8.92225	9.043	7.35233	7.46234	4.46768	11.9284	4.65007	5.70063	8.94897	10.285	8.5864	6.45934	13.4746	11.9241	9.51142	7.18611	3.90588	10.5126	7.6719	4.78972	6.68539	8.64801	8.69637	6.56367	9.7444	5.42532	11.341	4.58428	7.47598	7.20986	14.2222	10.941	4.50628	4.18406	7.40168	4.51252	5.30074	3.86036	4.8929	7.16204
83	immune	Surgical	Post-Menopausal	Arm A	Arm C	4.13581	4.67799	8.41338	8.29761	10.6817	9.15243	7.90265	8.33071	8.05698	9.2956	6.66176	5.14191	8.95155	10.2876	8.79187	7.9568	11.3448	10.9486	7.67863	7.0384	4.48024	11.6755	9.02452	5.29918	6.65377	5.45124	5.71322	6.51838	13.0419	4.52324	10.0122	4.08547	7.40996	5.9815	14.463	9.35944	4.97784	3.98723	6.87052	3.82163	5.33529	5.48063	5.43825	5.92146
83	tumor	2 Weeks	Post-Menopausal	Arm A	Arm C	5.19024	6.36879	8.6237	10.4175	7.95293	9.25793	8.4095	7.06048	5.87265	7.39462	6.55528	5.0207	7.76865	9.11511	7.1199	4.77948	12.923	10.0421	8.77469	6.88056	6.10374	10.5176	7.02725	3.9023	7.28314	10.4385	10.6048	5.36893	10.6883	5.90653	11.0063	4.69698	7.70915	7.90753	13.9193	10.1961	5.119	4.29674	8.18364	5.12529	5.91343	5.47318	4.00589	7.89734
83	tumor	Baseline	Post-Menopausal	Arm A	Arm C	4.73525	4.58328	8.87838	9.52362	8.00872	8.08081	8.37128	6.32667	5.01822	6.3383	6.33158	4.52806	7.38987	6.83718	6.99043	5.28664	12.0288	9.19856	8.17466	6.60223	4.89723	9.67548	6.67455	4.67367	7.57986	9.16987	10.1048	5.0302	9.99821	4.83149	11.9616	4.46811	6.11507	7.82458	13.7251	8.4775	4.39018	4.40143	7.15912	4.72982	5.9079	4.07769	4.30554	6.74518
83	tumor	Surgical	Post-Menopausal	Arm A	Arm C	4.62347	5.03639	8.84433	8.43672	9.67579	8.41844	7.88792	8.14558	8.0601	5.23321	6.31598	4.47019	7.90949	9.7867	7.93498	6.7627	10.6025	9.45589	7.3284	6.67909	4.19544	10.6101	8.45523	4.86988	7.46866	6.77873	9.53999	6.70241	13.3065	4.59652	10.5209	4.40872	7.54707	7.09876	14.1735	9.49627	5.72544	3.97107	7.07128	3.35876	5.93896	5.67041	5.34139	6.50389
84	immune	2 Weeks	Pre-Menopausal		Arm D	6.95968	5.46883	8.86162	8.26252	8.34515	10.4924	8.47982	7.75971	5.76488	6.41844	5.94733	5.41326	8.20687	8.33444	8.94036	5.17145	10.8477	9.52659	8.00141	5.16199	6.20318	12.8028	6.64735	5.08694	7.49734	6.03861	5.90653	6.05354	9.94988	5.13804	11.3082	5.88195	8.63585	5.50747	12.9576	8.62366	6.80375	5.48182	5.23964	4.80983	5.598	6.15771	5.1902	5.28918
84	immune	Baseline	Pre-Menopausal		Arm D	7.75069	7.42941	9.85423	9.22344	9.13617	8.96149	7.44069	5.81393	6.14094	8.1163	7.32344	8.37401	10.1133	9.7104	9.61588	7.13262	12.659	10.9382	8.54738	7.53749	6.57915	10.79	9.48277	5.46299	7.13632	7.41449	6.28196	7.01446	11.2276	5.51324	11.0467	6.25779	9.14929	6.88318	13.5837	10.6435	6.17975	7.44244	8.42298	5.18632	5.97431	6.53399	5.56639	7.66544
84	immune	Surgical	Pre-Menopausal		Arm D	4.10744	3.82861	7.77631	7.68998	10.8967	10.8431	7.26069	8.44657	9.29656	7.42799	6.24806	3.92366	10.626	9.28873	10.2579	8.22382	11.1176	11.8074	8.63843	6.74933	4.09828	9.97105	9.936	4.4367	6.86659	5.71216	5.27171	5.62769	11.1184	2.62733	10.5611	3.35804	8.24855	5.09989	14.3961	11.0984	6.08332	5.71301	6.68158	3.43168	4.25358	4.80502	4.15358	5.41515
84	tumor	2 Weeks	Pre-Menopausal		Arm D	6.21493	5.30861	9.02069	9.14182	7.55397	7.42588	8.71083	5.77809	6.39792	5.75861	6.28779	6.04584	7.99172	7.08258	6.37267	6.30457	10.7535	8.33749	7.92678	6.29451	6.04394	10.0502	7.57262	6.42738	6.60083	8.28251	7.74663	6.39405	11.1844	6.97804	10.5075	6.22209	7.31521	7.80103	13.8125	8.46401	5.64392	5.82214	8.32592	5.65056	6.43842	5.4979	5.53078	6.29071
84	tumor	Baseline	Pre-Menopausal		Arm D	5.91802	4.85079	8.30543	9.01336	7.54625	8.02906	7.96038	5.18882	4.85488	5.59325	5.5374	4.00307	7.28777	7.49309	6.62236	5.76159	11.5305	8.40169	7.77451	6.64215	5.5857	9.59314	7.32218	4.4692	7.70043	8.50583	9.93671	4.14357	9.59085	5.13147	11.682	4.47155	6.7111	7.73052	13.3264	8.95948	5.18594	4.57155	8.32246	4.19254	5.1879	5.24767	4.57256	6.87942
84	tumor	Surgical	Pre-Menopausal		Arm D	2.93919	3.22097	9.00713	7.63893	8.97218	9.39663	7.56686	5.75302	5.23839	4.39813	5.78865	2.29549	6.95025	8.25724	6.84318	6.46882	9.67469	8.50494	6.00001	5.72963	3.64599	8.35943	6.95639	4.40471	7.32145	9.0338	8.74431	6.62536	10.7387	3.14917	10.7992	3.28925	7.97854	6.63313	13.9676	8.99403	3.38029	0.780665	7.98681	2.54689	3.9567	5.0087	3.44892	5.98511
86	immune	2 Weeks	Post-Menopausal	Arm B	Arm D	5.15951	4.82035	9.33019	8.77665	8.90814	10.351	7.54406	9.16434	7.78381	6.8892	5.82844	6.03445	9.63207	8.87598	9.64769	6.45662	11.7654	12.0329	8.31701	7.19534	2.83466	11.1146	10.4916	2.68233	5.94699	6.02392	5.91282	6.81222	10.3683	4.29727	9.74473	3.35288	7.61123	6.82394	14.9409	11.4221	5.54584	4.48062	7.15044	2.94428	5.64535	4.65324	4.11571	6.06853
86	immune	Baseline	Post-Menopausal	Arm B	Arm D	5.02873	5.04948	7.90485	9.18265	8.44735	9.47274	7.14869	7.05537	5.18196	6.16332	5.61799	5.03914	9.79784	7.7706	9.68743	6.30126	12.156	11.9529	7.71075	7.33645	3.62492	9.14664	10.1844	2.33595	4.94457	9.54377	8.26663	5.86761	10.7341	4.06575	9.4013	3.0753	7.73582	7.06993	15.2068	10.8745	4.95819	2.91694	9.36232	2.75991	5.582	4.72695	4.40861	5.94261
86	immune	Surgical	Post-Menopausal	Arm B	Arm D	3.06427	4.68092	8.22716	8.82058	11.582	9.90275	7.94527	8.81002	9.3375	9.87494	6.73605	5.16978	11.8844	11.5596	10.4999	8.85677	13.3805	13.3554	10.0183	7.67677	4.52538	10.9362	12.0506	5.17789	6.51859	6.88794	6.13741	6.48381	11.601	3.84282	11.0458	4.46589	7.90376	5.14257	13.7179	11.0802	5.60229	4.41438	7.9663	3.53096	4.54985	5.14448	4.68805	5.07287
86	tumor	2 Weeks	Post-Menopausal	Arm B	Arm D	5.23667	4.68746	9.01635	9.56688	8.54787	9.36521	8.22084	7.92788	6.48519	5.56964	5.99206	5.35987	8.87211	8.11083	8.87037	6.00298	12.9657	11.2486	7.97463	9.40548	2.98236	9.75232	9.97615	2.97447	6.13167	9.3072	10.1102	6.54397	10.2847	5.14105	9.51783	3.8398	7.85043	8.17087	15.1978	11.0221	5.57446	3.29307	7.93234	3.58517	5.92897	5.00293	4.88721	6.75912
86	tumor	Baseline	Post-Menopausal	Arm B	Arm D	4.05444	4.38904	7.8154	9.07569	6.27446	6.74695	7.72507	5.0367	2.99148	4.12139	5.37384	4.01535	5.93431	7.07639	6.46924	3.7091	12.06	8.21002	5.65335	6.80853	2.28838	7.78881	6.74521	1.97228	6.03669	10.9539	10.3738	4.61424	9.22533	4.26713	10.0418	1.63248	7.4305	7.73644	14.3806	8.13076	3.66504	1.5704	10.525	2.24988	5.47757	4.58235	4.34163	6.24447
86	tumor	Surgical	Post-Menopausal	Arm B	Arm D	3.40109	4.53045	10.3148	9.21332	10.2078	9.73192	9.53895	7.37132	6.96428	5.52047	7.34966	4.30185	8.24946	9.2205	8.43584	7.5634	15.7081	10.3715	7.85384	7.74787	4.25629	9.35921	8.44612	6.03983	7.89684	10.4674	11.5366	6.86811	12.3376	4.94348	10.8328	4.84302	7.70597	9.15973	13.5792	10.7193	7.04166	3.90302	10.3342	3.96887	5.5665	5.70916	5.01865	6.65721
88	immune	2 Weeks	Post-Menopausal	Arm B	Arm C	5.11375	4.94388	8.66051	8.34952	8.08071	7.73387	6.72483	9.3849	7.74865	6.84241	6.07258	5.85283	8.7799	9.01932	8.88304	5.69674	11.0886	11.2364	7.62765	7.2991	5.58284	9.10107	9.16559	2.53722	6.32499	8.68199	6.22343	7.09042	11.8078	3.88316	10.1718	3.89305	7.20499	7.15481	14.558	9.65801	4.26076	5.03735	7.46266	3.37029	5.49727	5.06866	4.59591	5.63208
88	immune	Baseline	Post-Menopausal	Arm B	Arm C	4.59661	4.48306	7.9713	7.53759	7.69154	8.87365	6.53544	7.33566	6.84591	4.57319	5.56067	5.06131	8.42862	6.96532	8.32095	4.90625	10.5053	10.9621	6.86741	6.80778	2.34422	10.2577	8.47123	0.706652	6.33674	4.82595	4.73061	5.56199	9.55148	3.02321	10.1026	1.44744	6.90286	6.03678	14.6087	10.3035	4.74582	5.60163	8.61857	2.41267	4.79749	4.37223	4.47326	5.25823
88	immune	Surgical	Post-Menopausal	Arm B	Arm C	3.50994	3.71345	8.14358	8.42343	9.71838	10.4017	7.71598	7.95972	8.99821	9.26286	6.21657	5.11874	10.5992	11.9144	10.0842	8.16306	12.5359	12.0401	9.88035	7.56141	4.16673	10.826	9.80194	4.67246	6.97057	6.52479	6.544	5.94929	12.2255	3.9306	10.6133	3.24791	7.65955	5.78505	13.58	11.737	6.07921	6.55361	7.59416	3.4455	4.58016	5.243	3.97208	5.39044
88	tumor	2 Weeks	Post-Menopausal	Arm B	Arm C	4.4795	4.37792	8.05581	8.7661	6.70642	7.14696	7.90346	5.7463	2.303	4.08042	5.56339	4.37639	5.84943	6.16739	6.53364	3.65608	10.6656	8.74291	5.79059	6.77678	3.16244	8.13338	6.57533	1.36732	7.13901	10.1824	8.47471	6.04061	10.1659	3.82202	10.6951	1.8656	6.76539	8.61222	14.1124	8.53132	3.51584	1.94785	5.87742	2.64623	5.53471	4.30985	3.89093	5.75326
88	tumor	Baseline	Post-Menopausal	Arm B	Arm C	3.9917	3.90648	7.55622	8.09215	6.492	7.43135	7.729	6.11813	4.28794	4.16187	5.17853	4.20076	6.54159	6.68397	6.91647	3.89642	11.3134	9.30998	5.8108	6.611	2.36781	8.23057	7.42254	1.96696	6.46698	9.50436	10.4477	5.47274	8.4255	3.68869	10.883	2.26371	6.98993	8.24907	14.1689	9.31087	3.45605	2.3757	9.3825	2.3184	5.46162	4.23367	4.05392	6.01314
88	tumor	Surgical	Post-Menopausal	Arm B	Arm C	2.93965	3.74005	8.79789	8.56709	8.4362	8.98344	8.66966	5.93621	4.97344	4.46774	5.87963	3.63627	7.04504	8.96581	6.86584	5.3775	12.5684	8.79869	7.06709	7.56912	2.86796	9.41371	7.41807	4.99695	7.4755	9.53005	10.5856	6.77384	11.9939	4.42739	10.9367	3.60448	6.77505	7.17435	13.3651	9.66812	4.91102	3.64455	6.00074	2.86192	4.90108	4.2119	3.94193	5.60231
89	immune	Baseline	Post-Menopausal	Arm A	Arm D	5.98404	6.56242	8.99698	9.13477	8.36978	7.873	8.97663	8.53245	8.30033	6.70573	8.93542	6.285	6.78374	9.6574	8.3853	5.461	9.13509	9.62124	6.87452	7.44883	6.07662	10.0535	8.02219	5.69547	6.46302	7.1335	7.00081	5.92666	13.1148	4.42416	9.53245	4.17104	7.923	7.70146	14.8285	8.86539	6.89859	6.08974	8.11179	4.10016	3.88811	6.25268	5.7982	6.38423
89	immune	Surgical	Post-Menopausal	Arm A	Arm D	2.98797	2.96366	6.25937	8.67191	9.29648	8.42592	6.53035	6.08466	6.87658	9.17092	5.53875	4.18414	9.68098	8.08227	8.37024	7.87968	10.6088	11.1089	8.25079	6.11878	2.83057	8.51756	8.6764	3.7498	5.00089	4.07874	4.37962	4.38961	9.53671	3.06891	10.6506	3.41921	6.50436	4.55146	14.5468	10.0658	5.96907	5.73386	7.50221	2.05553	3.62007	4.34011	2.78821	5.28684
89	tumor	2 Weeks	Post-Menopausal	Arm A	Arm D	4.69223	5.14238	7.73306	7.88233	7.7364	7.16756	6.56545	7.8291	6.96007	4.9427	5.70298	5.29684	6.51416	8.89706	7.21656	4.96377	9.42878	9.52804	6.90955	6.88389	4.91213	8.33225	6.92348	3.00077	5.85403	6.98204	6.39415	5.4787	10.4175	3.66166	10.8103	4.11476	6.81177	6.68199	14.3139	8.42865	4.03774	2.71556	8.48225	2.94303	5.21876	4.5523	4.7463	5.54863
89	tumor	Baseline	Post-Menopausal	Arm A	Arm D	3.8419	4.63203	8.5375	7.32954	7.05353	7.04693	7.67516	6.78777	6.8278	4.81752	4.6111	4.70427	5.54685	8.30759	7.69766	4.68408	8.32822	8.89823	6.04012	5.87343	3.45462	8.91211	6.66003	2.01167	5.06012	8.05229	6.85535	4.6676	10.5287	3.24326	11.8794	3.41165	6.81121	6.26371	13.1141	9.48762	5.10629	3.99108	7.77471	3.08669	4.58666	4.10258	3.85758	5.14481
89	tumor	Surgical	Post-Menopausal	Arm A	Arm D	3.34945	3.45214	8.28118	7.91952	8.9618	7.72336	7.05427	7.09231	7.17637	5.61983	5.89801	2.64253	7.38556	10.9766	6.86559	6.33366	10.0953	9.11969	6.97383	5.71154	3.86206	8.43265	7.18396	3.76466	4.7149	6.01932	9.3083	5.5315	11.8766	3.88705	11.3505	3.41569	6.61487	7.85769	14.0812	9.53037	4.04496	3.78935	6.13861	3.06994	4.12904	4.07	3.45919	6.1789
90	immune	2 Weeks	Pre-Menopausal		Arm C	4.78006	4.68024	9.70813	8.90492	8.03782	9.35536	6.88546	8.61389	6.48007	4.76261	5.6665	5.75976	6.99822	9.50884	7.89043	5.96942	9.96564	10.1671	7.19009	7.31016	3.21889	9.76625	8.43143	1.76209	5.4137	7.71221	7.61178	6.62235	11.2115	4.07406	8.99537	3.64816	8.62987	8.57343	15.1704	9.67649	4.37638	0.698712	6.92937	3.88486	5.5381	5.12437	4.9674	5.85756
90	immune	Baseline	Pre-Menopausal		Arm C	5.22772	5.18718	7.68668	8.05848	7.77631	8.42879	6.28188	8.1496	6.34293	4.73655	6.14086	4.98505	7.86963	6.48058	7.88844	5.31293	9.85669	10.2255	8.06712	7.72413	4.4042	8.90151	8.66084	1.94861	8.52316	6.97603	8.16613	6.91823	12.4478	4.96955	9.71489	3.45557	8.2625	7.37134	15.2926	9.83924	4.75355	2.8839	9.92863	2.99836	6.46444	5.30965	5.18539	6.75656
90	immune	Surgical	Pre-Menopausal		Arm C	3.47753	5.68138	9.62387	7.63016	9.72313	9.41443	7.29968	6.47076	6.33345	8.61542	5.33485	3.24547	9.1362	9.87023	9.43205	6.80326	10.611	11.1516	8.13984	7.24185	2.4438	9.26179	9.47498	3.34186	6.9715	5.22311	6.56714	4.07683	13.0018	3.29014	10.0384	3.03435	6.96815	5.60995	14.7834	10.3546	6.17967	4.51504	7.3792	3.58603	3.61261	5.71804	4.66113	5.93416
90	tumor	2 Weeks	Pre-Menopausal		Arm C	3.61515	3.75182	7.84994	8.40672	7.08612	7.98412	6.79968	6.33168	2.89801	3.56412	4.78689	4.86959	5.37234	6.50476	6.24716	3.96484	9.36505	8.37967	5.49946	6.43334	2.04223	8.01813	5.85011	0.577623	5.19838	7.28112	8.38205	5.15336	8.87635	3.91729	10.2498	2.55782	6.50607	8.47842	14.6477	7.87354	3.41428	1.7039	4.50412	2.03175	5.05649	4.08828	3.76332	5.2079
90	tumor	Baseline	Pre-Menopausal		Arm C	3.93988	4.63537	7.2646	8.25122	7.10416	7.76305	6.48533	6.20755	3.69281	4.65415	5.74953	4.84876	6.08975	6.24191	6.41856	4.48652	10.9783	8.49496	7.60115	7.36357	3.18585	8.15252	6.02277	1.57463	5.46731	7.683	10.1765	6.05099	11.5431	4.93276	9.82181	3.43023	8.05895	7.54005	15.1333	8.87649	4.44903	3.15974	11.4903	2.9553	6.44331	5.29365	4.60408	7.20838
90	tumor	Surgical	Pre-Menopausal		Arm C	3.09073	5.60399	9.94036	7.13146	8.54744	8.32774	8.14484	5.6577	3.56241	5.852	4.92349	3.57685	5.87202	6.30154	6.79693	5.14778	11.3706	8.14518	6.59862	6.67653	1.15106	9.28284	6.15233	3.45316	5.98323	6.47151	9.23533	3.91166	12.5824	3.80251	9.80528	3.03894	6.7306	7.98678	14.8221	9.30249	5.45717	2.29621	7.65178	3.00039	3.15413	5.31952	4.12897	5.89748
91	immune	Baseline	Post-Menopausal	Arm A	Arm C	4.77698	4.42616	8.38268	8.90486	8.07567	8.58276	6.9801	6.84867	4.18823	5.7031	5.72628	6.18885	9.31442	8.84228	9.06354	6.05042	10.4346	11.0674	7.24312	7.15983	3.19268	8.34174	9.03161	1.56366	6.33729	7.67475	7.0937	6.03936	10.706	4.49495	10.0595	2.92114	8.4041	6.39789	14.748	10.1378	4.79885	5.06275	8.15976	3.20348	5.26246	4.32001	4.05897	5.24592
91	immune	Surgical	Post-Menopausal	Arm A	Arm C	2.5383	3.54052	7.49585	7.69197	9.69396	9.0164	6.64655	5.65375	7.20108	8.72145	5.44346	4.30028	10.5317	9.46329	9.86998	7.12115	10.5311	11.3308	8.17223	6.01669	4.71879	8.3706	9.12316	3.0493	4.58627	4.33319	4.56735	4.38788	9.54758	3.44963	10.2814	2.20925	7.23404	4.39364	14.7224	10.3242	5.5445	5.71364	7.80768	3.06729	3.60042	4.27262	3.16543	5.30676
91	tumor	2 Weeks	Post-Menopausal	Arm A	Arm C	4.98391	5.85387	9.10421	9.4454	9.02061	8.98954	8.35295	8.12919	6.07072	5.69505	6.90967	6.27721	7.63121	9.1087	8.27863	6.2494	10.954	10.7593	7.9992	7.201	5.17299	9.18055	8.66303	2.67808	5.82849	10.0523	8.28724	6.86959	12.3766	4.09908	9.21007	3.64563	9.15837	7.58908	14.761	10.2736	5.28303	3.61725	9.8733	3.91158	6.42065	5.78246	5.24454	6.43936
91	tumor	Baseline	Post-Menopausal	Arm A	Arm C	3.44207	4.03517	8.25207	7.70951	6.34396	6.99307	7.23703	6.46314	4.89534	4.88389	5.46513	4.34563	5.96373	8.34827	6.4582	3.91933	9.66524	8.35677	5.51076	6.09121	3.67553	7.96483	6.82269	0.983085	7.33411	8.80055	8.28613	5.86751	9.91439	4.09217	10.9547	1.65869	8.24297	6.46513	13.5582	8.24579	3.44766	1.90291	8.40406	2.1478	4.79859	4.86265	3.99786	5.26888
91	tumor	Surgical	Post-Menopausal	Arm A	Arm C	2.54883	3.67847	9.14648	6.25994	7.55791	7.44561	7.75124	5.58651	6.28357	3.98932	5.53848	3.84874	5.98107	9.06804	6.17278	5.10691	10.176	7.73366	6.24367	5.2264	3.61972	7.9324	5.29872	3.02419	5.13433	6.80649	8.3652	4.99697	10.9533	3.19394	10.8683	1.80053	8.48636	5.78905	13.7727	8.37286	3.90131	2.56826	9.45835	3.38918	4.34933	3.96404	2.79781	5.78614
93	immune	2 Weeks	Post-Menopausal	Arm B	Arm C	3.61569	3.88673	7.35564	8.38595	7.70389	9.42289	6.09701	7.62069	6.13991	4.81982	5.02186	4.98412	8.32421	8.0937	8.50724	5.6759	9.41353	10.7657	6.24089	6.61853	1.86008	8.44871	9.03644	1.00682	5.37571	5.52945	5.87532	5.2301	9.04834	3.71013	10.9068	2.09873	9.82611	5.99278	14.4345	10.5209	5.35955	5.16831	7.14099	2.44359	4.77947	4.10059	4.16869	5.12584
93	immune	Baseline	Post-Menopausal	Arm B	Arm C	3.31013	3.74489	6.75354	8.22498	7.58337	9.20832	5.61595	6.52042	6.68186	5.23061	4.31013	4.8467	8.84038	6.47266	9.22247	5.93177	7.81911	10.2527	5.84706	6.76357	1.50995	8.34372	8.20377	0.624507	5.63623	4.62216	2.00047	5.17548	8.54212	2.76051	10.6329	1.74793	6.556	5.44432	14.7075	9.88939	4.89623	4.1166	7.49816	2.0207	4.85083	3.4284	3.73217	4.72204
93	immune	Surgical	Post-Menopausal	Arm B	Arm C	2.8457	3.32661	7.3369	8.84085	9.53909	9.18429	6.41207	6.16511	7.66075	8.62055	5.73646	4.10809	9.37754	9.30409	9.12155	8.16399	10.4551	11.636	7.77978	6.00783	3.18611	8.49912	8.26397	3.11994	4.99735	5.027	4.57019	4.77389	9.33569	3.04362	10.7116	3.32794	7.2348	4.37288	14.4306	10.0605	5.76545	4.96055	7.7703	2.78712	3.76851	4.2171	3.22004	5.30839
93	tumor	2 Weeks	Post-Menopausal	Arm B	Arm C	3.07256	3.68936	6.58207	10.2386	6.62426	7.18964	7.12848	4.97427	2.2379	3.65174	5.2061	3.47474	5.78427	5.96994	6.13072	3.62915	8.57268	7.97082	5.59044	6.16269	2.18679	7.05941	6.50871	0.535231	5.83905	8.23796	9.05223	4.60499	8.30953	3.88246	11.1266	2.02251	7.51473	8.01638	14.1734	8.3526	3.72592	2.62256	5.91833	2.15249	5.02645	4.4931	3.88489	5.29677
93	tumor	Baseline	Post-Menopausal	Arm B	Arm C	3.17121	3.69205	7.55645	8.94484	6.69587	7.44618	7.19785	5.22578	2.52882	3.53801	4.6497	3.72667	5.62179	5.41971	6.42509	3.75408	5.50031	7.51878	4.9463	6.13991	2.27005	7.62989	6.45484	1.23415	6.09651	8.56258	7.29252	5.51181	9.08798	3.24364	10.9636	2.46468	6.51177	8.3353	14.3947	7.98692	3.81945	2.33561	6.27896	2.39195	4.85292	4.19833	3.68368	4.94325
93	tumor	Surgical	Post-Menopausal	Arm B	Arm C	3.93286	5.35523	8.88951	8.10398	8.88003	7.74349	7.39126	7.87569	8.3331	5.1014	6.22272	4.62059	7.60485	13.5493	7.53653	6.7861	11.1797	9.70591	7.4339	6.88766	5.84722	9.21209	7.34306	4.56451	8.95321	7.61089	7.03481	6.61794	11.9133	4.49973	10.696	3.82327	7.11621	6.50006	13.6602	8.87025	5.71609	3.78212	8.17253	4.19622	4.63711	5.63289	5.12353	6.29631
94	immune	2 Weeks	Post-Menopausal	Arm A	Arm D	5.44093	5.15006	9.0033	8.53037	9.11659	9.28696	7.439	7.67815	7.11372	5.4497	5.94563	6.88093	9.96805	7.37125	9.75395	7.114	11.3185	12.1743	7.7201	7.4211	1.81814	9.71525	11.954	2.81948	5.71133	8.53283	7.64079	6.3549	9.46508	3.49922	10.8596	4.35438	7.41878	6.08536	14.0291	11.0882	6.72566	6.91122	9.49398	3.61572	5.20657	4.56503	3.99858	5.92366
94	immune	Baseline	Post-Menopausal	Arm A	Arm D	5.13184	5.21127	8.99643	8.17651	8.06301	9.30924	7.28392	7.11884	5.68901	4.53465	6.00737	6.10006	8.55794	7.34267	9.09866	6.59759	11.1438	11.0768	7.07159	7.28931	2.68039	9.66597	9.84537	2.12132	6.03036	8.15972	8.36214	5.22231	10.793	3.95295	10.4449	3.59446	8.36237	6.64132	14.2578	10.8657	6.18745	5.45043	7.57651	3.68628	5.30798	5.07014	4.29483	5.45709
94	immune	Surgical	Post-Menopausal	Arm A	Arm D	3.01935	3.10207	6.81008	7.55071	9.30486	7.89523	6.17081	3.78576	3.91801	8.97578	4.74022	3.72719	9.47125	7.07154	9.24816	7.02405	10.043	11.0527	7.02426	6.38138	1.84312	7.68744	9.39131	2.1556	4.40455	4.65104	5.20987	1.34878	10.2381	2.42052	10.2989	2.40835	5.42483	3.47522	14.8999	9.439	5.28473	4.76073	8.00739	0.875626	1.67503	4.66385	3.68583	4.36149
94	tumor	2 Weeks	Post-Menopausal	Arm A	Arm D	4.18817	4.46353	7.88895	9.95075	7.19801	6.78458	8.55305	4.81924	2.75987	4.09334	5.66113	4.58139	6.21416	6.33734	7.06366	3.7946	10.3504	8.57668	5.63264	6.40945	1.99697	8.60974	7.69734	1.04925	5.3835	10.6489	9.61899	4.27821	7.49938	3.03549	11.2667	2.26282	7.01999	8.17979	13.3613	8.95586	4.35177	4.85554	6.82011	2.06985	5.12623	4.53856	3.34242	5.83507
94	tumor	Baseline	Post-Menopausal	Arm A	Arm D	3.94482	3.72224	8.50301	9.56736	6.01374	6.67962	8.6495	3.82399	1.44594	3.87906	5.06468	3.7632	4.99383	4.85449	6.13312	3.50737	10.1474	7.50551	5.24236	6.37457	1.9077	7.7055	6.10734	0.830612	4.7539	9.66601	10.0135	3.94471	7.84386	2.66284	11.1459	2.28259	6.89408	7.73102	13.5966	8.20732	3.66784	3.37431	7.50736	2.25065	4.68296	4.39735	3.64006	5.01905
94	tumor	Surgical	Post-Menopausal	Arm A	Arm D	2.79437	4.24394	9.19999	9.06823	8.26894	7.32444	9.14602	4.93669	3.30418	5.18196	5.92837	2.8863	6.46979	5.73374	7.01357	5.56336	13.1515	7.88568	5.0605	6.2144	1.05284	8.23838	6.47047	4.04095	6.23767	8.86744	12.457	2.68763	12.2788	3.29137	10.4493	2.5621	6.43002	8.28112	14.2501	8.99463	5.46897	3.70753	5.48871	2.48669	3.41018	5.10054	4.39058	5.78983
95	immune	2 Weeks	Post-Menopausal	Arm B	Arm C	3.21083	4.25121	3.64799	8.84487	7.03845	6.8444	4.92158	4.58321	4.01608	7.86274	4.01487	4.15184	6.33237	4.50158	6.0993	5.55394	7.89382	10.2278	6.15522	6.67207	3.10073	6.44826	5.71914	1.27379	3.53215	4.53421	5.54669	4.3661	5.70791	3.80768	11.2007	2.65368	6.96177	6.0613	14.7524	9.83476	3.55353	1.66875	6.68998	2.64609	5.39702	4.36914	4.12738	5.01702
95	immune	Baseline	Post-Menopausal	Arm B	Arm C	3.50797	4.00489	3.13375	7.99079	7.0989	7.16092	4.49151	4.5475	4.22928	6.00658	4.17094	4.11534	8.28182	3.6508	7.56341	4.54035	8.41881	9.81288	7.25976	7.01986	2.704	6.40027	6.62709	1.074	2.87743	4.91771	7.873	4.42222	6.99973	4.56443	11.5038	2.06021	7.05113	6.48701	15.005	9.1154	4.0698	5.26043	9.52243	3.34628	5.9568	3.79609	4.09707	5.30123
95	immune	Surgical	Post-Menopausal	Arm B	Arm C	4.84872	7.31826	10.2797	7.79291	10.1919	9.28829	8.67043	7.88476	7.29689	6.32632	6.3325	4.41084	7.74955	10.8563	8.67516	7.4891	11.8161	10.6096	6.45443	6.19647	6.31381	11.1473	8.21586	4.60322	6.27158	5.57452	5.56251	5.39578	12.8186	2.84742	10.5241	4.18731	7.29493	5.59851	14.1925	10.6684	5.85765	5.54428	7.10505	3.98867	5.08757	4.58812	5.58078	6.1961
95	tumor	2 Weeks	Post-Menopausal	Arm B	Arm C	3.89834	3.62668	5.15784	8.43571	7.48864	7.42635	5.71507	5.31777	4.22284	7.00835	4.7264	4.33411	7.65878	4.76306	7.06191	4.94555	8.64493	9.98899	6.58792	6.72201	2.95888	6.72062	7.66449	1.51604	3.77293	5.68584	10.9013	4.49887	7.31655	4.0886	11.071	3.12882	7.04981	6.13272	14.6277	9.60811	4.15579	3.89538	7.91036	2.71832	5.24271	3.948	3.77543	5.3471
95	tumor	Baseline	Post-Menopausal	Arm B	Arm C	3.50171	4.29858	5.14739	7.38941	7.14903	7.27003	5.16799	5.78966	5.09846	6.06435	4.69316	4.29002	7.77195	5.77069	7.40033	4.36453	8.42128	9.70949	7.38522	7.20825	3.53141	6.93034	6.91205	1.34549	4.34494	6.00999	10.3916	4.57541	9.89478	4.24808	11.1157	3.09914	7.13881	6.67639	15.2515	9.14703	4.36796	3.48145	10.1753	3.70527	6.07333	4.11085	4.21072	5.76624
95	tumor	Surgical	Post-Menopausal	Arm B	Arm C	3.59487	7.01754	10.0682	8.82744	10.0424	7.30511	9.02374	7.36735	6.22343	5.3443	6.51679	5.44838	6.93544	10.781	7.96562	6.90285	10.9364	9.75351	6.26547	6.04932	5.75104	8.82773	6.89629	4.5764	7.11681	7.38579	10.2744	4.93817	13.0516	4.035	10.5444	3.89962	7.881	6.75757	13.8832	8.97646	5.14568	4.77387	7.02493	4.03042	5.25186	5.26776	5.26336	6.4549
96	immune	2 Weeks	Post-Menopausal	Arm B	Arm D	4.29076	4.10003	8.39146	8.63831	8.72534	9.54302	5.93974	9.28517	7.5549	7.17464	5.47664	6.26422	9.67772	7.42565	8.91242	6.35726	10.657	11.7824	7.82254	7.23909	2.68076	9.46824	11.3919	1.78376	4.92321	6.04436	4.30182	6.39044	9.27419	3.87832	9.80999	3.50411	7.7314	6.47372	15.1924	10.0024	5.83765	4.00903	7.28623	3.31024	5.61509	4.81696	4.54965	5.57257
96	immune	Baseline	Post-Menopausal	Arm B	Arm D	4.16969	3.85208	6.04916	9.24746	7.90083	8.28854	5.77049	7.20485	5.4608	7.13962	5.61338	6.03784	9.36806	7.649	8.94288	5.58467	10.3629	11.1672	7.04848	6.73	1.85482	8.02481	9.43642	0.765299	6.61641	5.21882	4.54554	4.95003	8.06196	3.99906	10.5355	2.95597	7.6075	5.93087	14.7267	9.44641	5.47975	4.2109	9.78656	2.70194	5.39215	4.38126	4.07369	5.25556
96	immune	Surgical	Post-Menopausal	Arm B	Arm D	4.00598	3.94747	7.35774	8.35008	10.0037	8.54428	7.68694	5.30408	5.99655	6.85974	6.25959	4.54564	9.52769	7.31352	9.04352	8.01603	10.5455	11.5346	6.61855	5.57317	1.77963	8.40014	9.23184	2.91398	5.36779	4.63132	3.7026	3.7219	8.88611	3.12945	11.1499	2.47412	7.77224	4.50076	13.9565	9.94331	5.51466	6.19321	6.59616	2.72643	3.60955	3.92981	3.50998	5.75168
96	tumor	2 Weeks	Post-Menopausal	Arm B	Arm D	4.66674	4.35267	9.18536	8.60025	8.97671	10.289	6.65777	9.50588	7.42622	6.27652	6.1696	6.31473	9.31774	7.90177	9.18018	7.04724	11.3328	11.8944	7.84063	7.10973	3.37258	9.96965	10.9772	2.29257	6.1685	8.10215	5.83361	7.05521	9.83404	4.77761	9.66595	3.83478	7.9809	7.16074	14.96	10.7717	6.00967	3.70979	8.16999	3.42479	5.79724	4.66121	4.72054	5.66075
96	tumor	Baseline	Post-Menopausal	Arm B	Arm D	4.04129	3.80102	7.38192	8.11751	7.90328	9.15845	6.07347	7.05962	5.3138	5.1951	5.49545	5.10235	8.3466	6.45595	8.15546	6.01505	10.4369	10.4988	6.7648	6.5811	2.46614	8.75421	9.20928	1.16224	6.77794	8.45317	7.63134	5.09378	8.42128	4.06595	10.7605	2.93715	7.84939	6.33119	14.4266	10.011	4.82008	4.23461	9.89416	2.72662	5.22173	4.1089	4.14929	5.36672
96	tumor	Surgical	Post-Menopausal	Arm B	Arm D	3.75929	4.07669	9.20319	6.83387	9.52156	7.84811	8.7676	4.59373	4.42759	3.68766	6.2016	3.13457	7.51937	6.84904	7.35055	6.06525	9.4634	9.31915	4.81941	5.4916	1.09886	8.14443	7.91056	2.2854	7.55526	7.73139	9.80543	4.37759	9.60203	3.73798	11.7374	2.80378	7.54208	5.87839	13.2574	9.0117	4.85642	5.24029	7.68191	2.32224	3.76864	3.73701	3.0601	6.22365
98	immune	2 Weeks	Pre-Menopausal		Arm C	5.75642	6.04166	10.4886	9.77499	9.03455	9.30914	7.91157	8.0562	7.42632	8.24024	8.27617	7.07468	7.65528	11.0661	9.41364	5.91613	11.6626	11.5064	9.31675	7.68979	5.36091	9.24786	9.17533	2.93063	5.91977	7.41992	6.4803	6.94944	12.7146	2.93063	9.3966	5.04166	8.9102	7.40312	14.5699	11.1224	6.37689	4.63992	5.81425	4.38481	5.17247	6.0533	6.08606	7.18537
98	immune	Baseline	Pre-Menopausal		Arm C	3.81651	4.20925	8.85172	7.67262	8.06698	9.92923	6.1928	8.47106	8.87508	6.89113	4.93347	5.67117	8.46691	7.21333	8.83375	5.29416	10.967	10.9998	7.07895	6.5647	2.99285	9.63776	9.8228	1.75748	6.88592	4.46995	3.67866	6.18993	9.56866	3.55803	10.8251	1.30669	7.11155	5.90367	13.7258	9.77583	4.25006	2.93105	8.35222	2.85116	4.90449	4.83697	4.17343	5.54804
98	immune	Surgical	Pre-Menopausal		Arm C	3.25365	5.35696	8.22709	7.50448	8.84655	6.26456	7.31458	6.5881	6.26516	9.27438	6.05815	3.3578	8.93685	10.8651	8.35358	6.55061	10.4028	10.2758	9.00312	6.42873	3.89194	8.51673	8.7149	3.57814	7.40208	5.66129	6.37051	4.89993	12.2874	2.97865	10.431	3.23937	9.90144	6.05787	14.6101	9.44559	5.40063	3.5891	6.07351	3.5609	3.3102	5.52011	3.95768	6.00006
98	tumor	2 Weeks	Pre-Menopausal		Arm C	6.12828	6.84217	10.1306	9.66633	8.23038	9.25799	8.33916	8.33861	7.2023	6.72498	7.32146	6.69505	7.3573	10.2379	8.69854	6.38833	11.2903	10.6069	9.5544	7.93871	5.90821	9.21515	8.68746	4.67924	5.98464	9.2904	8.47316	6.7666	13.2629	3.73057	9.48689	5.37783	8.87935	7.42764	14.6769	10.9867	6.17044	5.95712	6.15429	4.92531	6.4556	5.38212	4.5003	7.18983
98	tumor	Baseline	Pre-Menopausal		Arm C	4.96728	5.01562	8.99396	7.96139	8.30077	8.27117	7.24216	6.65133	5.26683	6.25104	5.56061	5.81653	6.87707	8.3098	7.65534	5.50998	9.98463	9.67336	7.6366	7.7591	5.17907	9.09777	7.34886	2.91614	7.52064	8.77047	8.05776	7.08652	10.6923	4.03572	10.2209	3.44497	7.39234	7.86427	14.5239	8.70503	4.466	3.74969	8.84675	3.75165	5.87799	5.20292	4.4621	6.46872
98	tumor	Surgical	Pre-Menopausal		Arm C	4.34848	6.68211	8.19515	8.96886	8.6505	6.88866	8.23472	7.54707	5.43815	6.8363	6.88811	3.9755	7.6074	10.5686	7.41056	6.69006	11.2721	8.61493	8.08021	7.19194	4.92715	9.29065	7.77635	5.56196	9.28686	7.26438	8.1773	5.23253	13.8874	3.98929	10.9162	4.76506	8.95065	7.41809	14.3128	9.31523	5.06705	5.30982	6.51417	5.17534	5.00329	6.25919	5.41841	6.03056
99	immune	2 Weeks	Post-Menopausal	Arm B	Arm C	3.8144	3.28956	6.56145	7.80931	8.00959	9.12933	5.90151	6.65637	6.32741	9.53746	4.0234	6.22025	8.767	5.68758	8.92647	5.78784	8.04059	10.3869	6.82397	6.26469	1.58267	8.85071	9.92216	0.479605	5.55513	4.38406	2.47878	5.27931	7.30293	3.15343	11.1055	3.41243	6.09316	4.69527	14.1167	8.87788	5.23443	4.8269	7.10138	1.83913	4.2998	3.92618	3.37285	4.34687
99	immune	Baseline	Post-Menopausal	Arm B	Arm C	3.96935	3.79591	7.55003	7.90811	8.24105	8.46716	6.56026	7.54558	7.17618	5.32075	4.77891	5.90736	7.95037	7.00975	8.42574	6.45491	10.1022	10.2775	6.87649	6.51692	2.86511	9.92417	8.20105	2.62844	5.71085	6.89837	5.44417	5.56491	8.38871	3.87443	11.3957	2.13712	6.81177	5.91817	13.9458	10.4402	5.57955	7.636	9.06268	2.94595	4.96644	3.57733	3.86822	5.05658
99	immune	Surgical	Post-Menopausal	Arm B	Arm C	3.77872	3.55002	7.80156	7.90544	10.0545	10.0782	7.54295	5.94742	6.2383	5.72992	5.87312	5.5206	10.0399	7.25302	9.83646	8.41957	11.323	11.5895	6.49002	5.85224	2.05168	8.97495	9.7629	4.12286	5.49554	6.87551	4.57779	4.55304	7.9481	2.09276	11.7007	3.51523	8.05317	4.5138	13.3156	10.5348	7.09449	6.32874	8.18395	2.81934	3.56218	4.02005	3.29823	4.8611
99	tumor	2 Weeks	Post-Menopausal	Arm B	Arm C	2.59187	3.21893	7.07831	5.51498	6.4138	6.52612	7.70189	3.88675	2.83528	4.08794	3.7541	4.47489	5.05809	5.22846	5.91638	3.20315	6.6222	7.28597	4.79969	5.28378	1.17696	7.18148	6.32915	0.514432	6.24976	9.40017	8.37329	4.88978	6.07538	4.64066	11.774	2.10456	5.71192	6.29206	12.945	6.97862	3.35768	1.78677	8.37155	1.36993	4.04347	4.09989	3.31534	4.60682
99	tumor	Baseline	Post-Menopausal	Arm B	Arm C	3.5003	3.72653	7.87137	6.73638	7.90501	7.24109	7.43794	6.23699	4.89968	4.66179	4.76707	4.69702	6.47381	6.67324	6.82647	4.66298	8.97249	8.81678	5.99296	6.02553	1.95427	8.52121	6.98826	1.46716	6.12163	9.42848	7.92222	5.26211	7.27941	4.29795	11.9017	2.33708	6.63226	6.59078	13.5658	9.17281	4.11952	4.79403	9.00221	2.35993	5.01277	3.63958	4.08016	5.15955
99	tumor	Surgical	Post-Menopausal	Arm B	Arm C	2.74986	3.10162	8.20917	6.16373	9.96015	8.074	8.97068	3.48953	3.54256	3.22168	5.14505	4.36223	7.13806	5.5475	7.06895	6.98152	9.93582	9.16008	3.73542	4.77675	0.0898452	8.10228	7.47599	3.03086	6.46618	11.135	7.28359	3.72054	7.26934	1.86874	12.2668	2.14512	6.60502	5.49801	12.9094	8.8505	5.16507	5.49503	8.03592	2.07568	3.49765	3.20215	2.95454	4.70227
100	immune	2 Weeks	Post-Menopausal	Arm A	Arm C	4.60591	4.14754	6.43703	8.68692	8.3942	9.74128	6.28126	6.18789	6.33583	8.65752	4.99516	5.76208	9.49512	6.74736	9.40326	5.88287	9.48375	10.4191	7.73998	7.49265	2.19168	8.35598	10.2318	1.75414	5.73692	5.18101	3.74363	5.31388	8.90747	4.1102	9.36803	3.83223	6.92726	5.86723	15.6598	9.4151	5.41306	3.96364	8.68223	3.53864	5.584	4.34433	4.56597	5.79456
100	immune	Surgical	Post-Menopausal	Arm A	Arm C	3.84683	3.95782	8.89297	8.30826	11.102	9.70101	8.05475	5.43255	5.31708	9.14375	6.08955	5.20271	10.0678	9.65451	9.72987	8.17837	12.0354	12.0648	6.68257	6.62005	1.96913	8.83573	10.6356	4.47705	5.49418	6.87055	6.68368	3.93258	10.383	3.42397	10.5607	3.56759	7.39282	5.73574	14.4516	10.3388	6.31387	5.38166	7.85076	3.70372	4.16614	4.21285	3.82128	5.73317
100	tumor	2 Weeks	Post-Menopausal	Arm A	Arm C	3.63729	3.62358	7.47557	7.40661	7.53253	8.11125	7.29751	5.43189	5.89133	5.06721	4.1876	3.8354	6.67509	6.04109	7.19963	4.00473	7.71408	7.79963	5.805	6.33	2.34863	8.35989	8.05862	1.24268	6.0091	8.15083	8.542	5.39205	8.98408	4.07774	10.121	2.29281	6.40708	6.63677	14.4662	8.37793	4.00975	2.67049	8.78843	2.53302	5.02644	4.3514	3.91117	5.249
100	tumor	Baseline	Post-Menopausal	Arm A	Arm C	4.81256	5.27743	9.47825	8.45052	9.14193	8.10971	7.88759	8.13614	7.16942	5.96282	6.17537	5.79732	8.62999	9.90229	8.42291	5.85756	12.0104	10.9859	8.63512	7.63897	4.18285	9.29502	10.5604	2.98455	6.22613	10.0669	9.55057	6.68972	11.2289	4.32065	9.19466	2.68001	8.03973	8.15939	14.9613	10.611	5.27812	3.84033	11.0265	3.66408	5.9765	5.22928	5.20152	6.39445
100	tumor	Surgical	Post-Menopausal	Arm A	Arm C	3.49504	4.2285	9.26597	7.56809	9.08575	6.31241	9.3412	4.59462	4.53328	3.96977	5.41778	3.41532	5.5698	9.47668	6.51315	4.95824	10.8605	8.36806	3.56833	4.96231	1.91518	8.05908	7.12118	3.32591	6.55255	9.584	9.92377	3.84783	11.1234	2.77948	11.5574	2.29453	7.53019	7.25221	13.1801	8.55146	4.49965	3.37138	5.81993	3.48742	3.83939	4.05211	3.61522	5.75442
101	immune	Baseline	Post-Menopausal	Arm A	Arm C	4.35375	5.19785	9.16188	8.96561	8.38157	9.40382	6.53297	9.09421	8.48815	10.4502	6.00034	6.0861	8.80157	9.39256	9.21309	6.52781	11.2306	11.7623	8.19142	7.37471	5.63979	9.07948	9.054	1.27791	7.30603	4.34372	4.52977	7.55699	10.5644	3.60171	10.0191	3.07047	8.7538	6.57563	14.614	9.83405	5.15259	3.61196	8.95962	3.25429	5.8241	4.53272	4.71546	6.32938
101	immune	Surgical	Post-Menopausal	Arm A	Arm C	4.35795	5.96781	10.3521	8.63816	10.0139	8.11475	9.02973	7.25551	7.15491	5.7153	7.19776	5.31546	9.15661	11.4191	9.16108	7.94258	11.7723	10.9177	6.88396	7.18531	4.19981	8.96484	8.92241	5.94156	6.65032	7.52759	7.78917	5.42067	14.2978	4.10318	10.3191	4.25767	7.71978	6.4787	13.8533	9.94155	6.4479	5.85768	6.72856	4.92148	5.97575	5.69041	5.23069	6.69675
101	tumor	Baseline	Post-Menopausal	Arm A	Arm C	5.0141	5.98083	9.87647	8.91125	8.29743	8.22238	7.20893	9.52905	8.26936	6.77469	6.91881	5.55737	6.74778	10.5244	8.12205	5.81589	10.638	10.4968	7.73358	7.5485	4.38507	9.45871	7.69654	2.4646	6.13795	8.89339	8.80435	7.41615	12.0256	4.64144	9.74194	2.89115	9.84976	7.66903	14.0987	9.55102	5.51209	4.11114	7.45907	4.05443	6.05864	5.44775	5.64659	6.86839
101	tumor	Surgical	Post-Menopausal	Arm A	Arm C	3.70214	5.30349	9.70607	7.20879	8.57953	6.24903	9.11469	5.49867	6.62434	4.47945	6.61416	4.64563	6.33027	10.0043	6.35208	6.1816	9.75231	7.8263	6.10761	5.61474	2.85979	7.74148	5.53892	5.28027	6.1319	8.97786	9.62776	3.86243	13.1001	3.42472	10.2623	2.83785	7.30238	7.37113	13.9687	8.3181	5.63781	3.28525	5.9628	4.35105	5.76197	4.37702	4.21201	6.47119
103	immune	2 Weeks	Post-Menopausal	Arm B	Arm C	5.01912	5.65737	6.62884	9.13786	8.79121	7.65614	6.51662	6.37982	6.18198	9.92497	4.81408	6.02713	7.74017	8.53552	8.64367	5.27551	7.59744	11.126	8.12166	8.2654	3.96379	8.03943	7.42105	0.781099	5.18913	5.26781	3.28699	5.53919	9.41605	3.51879	9.45271	1.93814	6.5231	6.18129	16.1532	8.72209	4.32212	2.54238	6.299	4.51337	6.27231	5.30466	5.0576	6.18198
103	immune	Baseline	Post-Menopausal	Arm B	Arm C	4.88814	5.05313	8.28872	8.89557	9.03447	9.27145	6.44308	7.28133	5.57467	7.46351	5.50918	6.01322	8.7484	11.0903	9.08779	6.38773	8.99504	11.6553	7.64814	7.38426	4.82322	8.23802	10.0999	0.513974	6.69674	6.16071	6.18622	6.09423	10.1479	3.83319	10.4318	3.6025	7.07507	7.28596	14.5028	9.70739	5.21268	4.09517	8.00983	3.88466	5.61174	4.51679	4.98606	5.73242
103	immune	Surgical	Post-Menopausal	Arm B	Arm C	3.84002	4.67256	9.43898	6.87043	8.99606	8.5469	7.52763	8.01082	7.38867	7.87795	6.0851	2.97067	8.95915	9.38583	9.22188	6.81165	11.6605	10.5769	7.56669	6.76012	2.91243	9.97783	8.20046	3.6727	6.03553	5.30883	5.5203	5.62248	11.4126	2.94207	11.051	3.85035	6.59767	5.57197	14.1474	9.7526	6.13292	4.73336	7.47226	3.84972	3.95781	5.47871	3.90368	5.43344
103	tumor	2 Weeks	Post-Menopausal	Arm B	Arm C	4.04506	5.15482	7.94716	7.83727	7.44272	6.89754	6.48911	7.0615	5.61908	5.71331	4.09941	4.86669	5.70891	8.93019	6.70086	4.09565	6.11124	8.8077	6.38593	7.18143	4.99457	7.51367	6.21792	1.77537	5.76356	6.78717	6.38973	6.23728	11.0416	3.79967	10.4509	2.34729	6.61699	7.17427	14.539	7.7522	3.96009	2.12018	6.31494	3.32471	4.83274	4.51332	4.45208	5.18801
103	tumor	Baseline	Post-Menopausal	Arm B	Arm C	4.20852	4.50424	8.87067	9.49002	7.96441	7.55688	7.0993	6.64789	4.61984	5.29297	5.02151	4.38773	6.23233	8.82786	6.9478	4.38294	7.00957	8.98604	6.79815	7.27792	2.98547	7.78855	7.31479	0.157675	6.20848	8.95912	9.93102	5.18288	10.513	3.94	10.8456	4.69508	7.30496	8.81648	13.8103	8.44492	3.83528	2.73014	8.29568	2.93057	5.47577	4.49322	4.16357	5.58898
103	tumor	Surgical	Post-Menopausal	Arm B	Arm C	2.38338	3.592	8.29086	6.58695	7.0663	5.93003	7.98873	5.1116	4.06024	5.23615	5.66721	1.18279	5.91045	9.23412	6.12871	4.47703	8.91701	7.32586	5.41153	7.41608	0.350048	7.31105	6.10617	2.08124	5.23524	6.73493	8.25942	4.35042	10.1706	3.38919	11.2762	2.49993	7.00234	7.53324	13.6764	7.80773	3.91357	2.53634	6.3203	2.94808	3.32974	4.66053	2.96942	5.22799
104	immune	Surgical	Post-Menopausal	Arm A	Arm C	4.20029	4.37413	7.89698	7.86727	10.6595	9.54632	8.00421	6.50079	7.63394	7.34492	5.98561	4.28961	10.2973	10.5995	9.97347	8.15787	11.208	11.6752	6.99872	6.32079	3.26944	8.93355	10.3018	4.65316	5.36619	4.86049	4.37775	4.24481	10.327	3.63568	10.1442	3.87836	7.29838	5.07135	14.4614	10.8918	5.99812	7.14147	6.70851	2.9528	4.51944	4.71061	3.91646	6.20067
104	tumor	2 Weeks	Post-Menopausal	Arm A	Arm C	4.13377	4.96904	7.62583	8.02623	6.93732	7.5546	6.35968	7.23856	5.64141	5.47853	6.01764	4.71904	6.21649	7.03658	6.64729	3.80906	8.05944	8.74517	7.84532	7.44419	4.40303	8.02133	7.13517	2.9526	5.10313	8.30155	10.1165	5.88993	12.7395	3.99493	9.47481	4.07996	7.79252	6.85366	14.5453	8.74699	4.73375	3.41107	6.97698	2.94533	5.8606	4.95812	4.90808	6.68432
104	tumor	Baseline	Post-Menopausal	Arm A	Arm C	4.09973	4.96754	9.36934	7.67722	7.50486	6.4684	7.27069	8.00079	6.9364	5.34698	4.76645	4.75476	5.51625	8.77143	6.88605	4.29598	8.55846	8.50852	6.60468	6.78486	3.64714	7.83376	6.9998	1.53968	6.2361	7.49909	8.59941	7.17493	11.6546	4.40071	10.0548	1.86414	7.00528	6.36097	13.9059	8.23312	3.58893	2.94238	5.67394	3.42781	5.3515	4.74068	4.44994	5.71547
104	tumor	Surgical	Post-Menopausal	Arm A	Arm C	3.13302	4.18304	9.64173	7.48601	7.93904	6.2829	7.89084	5.2844	5.99149	4.62016	5.18335	3.55202	5.64455	10.3498	6.20565	5.77358	8.82566	7.67835	4.93888	5.87941	2.02507	7.57489	6.18525	4.23002	5.33711	6.79485	9.21977	5.25195	11.5597	4.66516	10.6438	2.63502	6.79224	6.58364	14.2536	8.03526	4.91298	2.39181	4.30979	3.31485	3.75195	3.81485	3.71915	6.41578
106	immune	2 Weeks	Post-Menopausal	Arm B	Arm C	4.88201	5.13754	8.42836	7.99749	8.28143	9.37255	6.82079	8.06972	7.31992	8.11973	5.42263	5.25108	8.36961	9.51525	8.76532	5.54748	11.2882	11.5293	7.85716	7.19363	4.51211	9.59482	9.2808	1.36443	6.02088	4.69951	3.76051	6.49266	10.4597	3.95982	9.94075	3.32427	7.54652	6.13794	14.4937	10.0686	4.75075	4.23229	8.72139	3.27386	5.53514	4.79459	4.84148	6.31602
106	immune	Baseline	Post-Menopausal	Arm B	Arm C	4.1282	4.13312	8.06905	7.55285	7.65669	6.71173	6.07067	7.99356	7.02995	5.96338	4.02359	5.93089	7.10061	8.88945	7.60752	4.30989	8.00401	9.63022	6.2519	6.6407	2.28679	8.4404	9.32713	0.598048	6.73495	3.7069	3.32751	5.89272	9.25657	3.02977	9.74542	2.07026	6.35611	5.5414	14.6828	8.16119	3.56079	2.61583	5.64942	2.21877	4.81642	4.4749	4.38641	5.17646
106	immune	Surgical	Post-Menopausal	Arm B	Arm C	4.16907	4.21714	8.21466	8.17706	10.9781	10.5776	7.36732	6.60202	6.55963	10.8992	6.05261	5.86074	12.0435	7.01366	11.2039	9.309	12.444	13.0426	8.90093	7.1618	2.95637	10.283	9.81751	4.46349	5.54993	6.69216	4.37019	4.73886	8.89554	2.98939	10.7789	3.79483	7.33845	5.50894	14.4401	11.8889	7.93965	6.57204	8.71281	3.63595	5.31749	5.39262	3.97903	5.28734
106	tumor	2 Weeks	Post-Menopausal	Arm B	Arm C	4.38931	5.25555	6.94222	7.94843	8.13513	10.2313	7.55603	6.68722	5.05339	9.2044	5.03999	5.84927	9.11857	6.22035	8.92054	6.67821	10.9886	12.0549	8.77971	7.42629	4.76886	8.80441	10.4651	2.15857	5.50375	5.93862	5.72843	4.96464	8.18882	4.4027	9.6901	2.41407	7.28785	7.02986	15.077	8.85197	5.32549	4.42536	10.846	2.68213	5.54573	4.09403	5.17426	6.24444
106	tumor	Surgical	Post-Menopausal	Arm B	Arm C	4.09436	4.66019	10.4534	6.74714	9.82253	11.1591	8.71894	7.36203	7.49499	7.99387	6.45106	4.93841	10.3688	6.87662	9.36396	8.83001	11.8067	10.921	7.63418	6.3991	3.44734	11.2999	10.0208	4.50855	7.08362	11.057	7.69826	4.77545	11.4414	3.28939	9.98921	3.43306	7.39004	7.93579	14.8653	10.5608	6.63931	4.58135	9.37416	3.25625	4.48332	4.94629	4.06429	5.47953
107	immune	2 Weeks	Pre-Menopausal		Arm C	5.16788	6.09313	7.29885	9.62483	9.00736	9.2471	6.54375	7.75403	7.43697	10.4444	5.66661	7.10462	9.91065	9.6852	9.88863	6.54648	11.8226	12.6205	9.22805	7.87432	4.89629	8.90227	10.5631	2.93439	5.69812	5.17025	5.65144	5.48078	11.3232	4.50442	9.39566	3.51377	7.59904	6.90413	15.2125	9.99465	5.66577	5.12093	4.52306	4.04686	5.87758	5.52491	5.63183	6.59177
107	immune	Baseline	Pre-Menopausal		Arm C	4.15987	4.26333	4.98439	8.46759	7.43521	7.18133	5.75249	6.03726	4.79165	8.40049	3.98076	6.26658	9.33364	9.1742	9.06499	3.74936	9.03855	11.0941	7.47707	6.95411	2.02704	7.12378	9.6988	0.875225	5.02973	4.43918	3.8994	4.34133	7.97808	2.99607	9.99993	2.79385	6.08557	5.17975	15.028	7.90778	4.1749	1.38722	5.643	2.31715	4.44477	4.06384	3.5717	5.05919
107	immune	Surgical	Pre-Menopausal		Arm C	3.98235	4.75592	8.61289	8.22187	9.94216	8.97438	7.03459	5.98399	6.83311	8.94269	5.48264	4.97179	9.89122	9.86833	9.42359	7.62044	11.2816	11.172	7.22878	5.97483	3.84167	9.02285	10.1288	3.91853	5.93375	5.75773	6.01255	4.18568	11.3235	2.35126	11.038	3.55218	6.71005	5.55384	13.9524	9.978	6.28371	5.04272	7.19921	3.26829	4.03751	4.56467	4.21403	5.63359
107	tumor	2 Weeks	Pre-Menopausal		Arm C	3.57723	4.9202	7.77255	9.22923	7.76392	7.57698	6.83379	7.53531	5.6663	6.40255	5.30583	4.26966	6.44802	7.83412	7.19416	4.82978	8.22556	9.46058	7.16045	6.75638	3.80237	8.44651	7.44726	2.30944	5.50686	8.95147	9.29679	5.40316	11.2752	3.90428	10.3748	2.46845	7.10828	7.35446	14.248	8.65972	4.11213	3.22834	5.22322	1.90827	5.40386	4.77034	4.44158	5.90439
107	tumor	Baseline	Pre-Menopausal		Arm C	3.1546	3.58189	5.86975	7.59155	6.33822	6.44408	5.44389	5.99397	3.76479	4.73822	3.4384	3.16572	5.1381	6.92723	6.14405	3.4253	5.91835	7.8053	5.70833	5.95629	1.02818	6.8723	6.43823	0.0838301	5.11081	6.56156	7.25105	4.1463	8.48563	2.79753	11.0655	0.74259	5.08054	5.36463	14.0984	7.11709	2.46659	1.35152	5.23144	1.6084	4.10244	3.63873	3.41781	4.49775
107	tumor	Surgical	Pre-Menopausal		Arm C	3.5601	4.60357	9.09845	7.54321	7.68311	7.96949	7.00526	5.53786	4.32694	3.84531	5.03623	3.07355	5.95449	7.85262	6.61739	5.50066	9.69327	7.81946	4.37661	5.63424	2.52389	8.60815	6.02085	3.03121	5.90934	7.29953	8.30575	4.63207	11.7271	3.18326	12.0138	2.10892	6.26544	6.34826	12.8984	9.50974	4.61401	2.34181	5.03816	2.99258	4.20662	4.44231	3.65406	5.13889
108	tumor	2 Weeks	Post-Menopausal	Arm B	Arm C	4.61447	5.25606	9.18028	8.86394	6.63725	8.32084	6.85223	6.67919	4.75163	5.5131	6.59665	5.02985	6.66925	6.32873	7.18776	4.92568	10.1762	8.36655	7.53471	7.56957	5.20251	8.45185	6.63313	4.00915	6.00964	9.44614	10.1853	5.95792	12.2677	4.39534	10.0432	4.71014	7.81979	8.31654	15.2578	9.26038	4.97314	3.35761	11.5158	4.7263	6.9856	5.58844	4.98394	6.6692
108	tumor	Baseline	Post-Menopausal	Arm B	Arm C	4.0605	3.84575	7.05613	7.25345	6.06322	7.10438	5.5514	4.86192	3.41214	4.76313	4.64737	4.10577	6.06077	5.61242	6.35799	3.64348	7.6836	7.49711	6.26801	6.34826	3.12172	7.20539	6.07494	2.20763	5.1459	6.95486	9.15696	4.51504	9.42577	3.67224	11.3994	2.93885	6.66805	5.89533	14.4636	8.10157	3.76222	1.9718	9.62983	3.61432	5.52847	4.00566	3.64141	4.89588
109	immune	2 Weeks	Post-Menopausal	Arm A	Arm C	4.114	5.20711	8.99244	8.63995	6.91545	9.6948	6.72281	7.17783	6.7273	4.57468	4.68977	5.37417	6.99966	7.12171	8.62405	4.64768	11.2369	10.2666	6.32605	6.70923	4.68052	9.38737	8.66038	3.82602	5.65242	8.0517	8.81629	4.79207	10.5436	3.87548	10.6424	3.46584	9.46903	8.36301	13.7966	10.7446	3.38844	3.63816	8.14962	3.96199	5.07571	4.31264	4.34812	4.76607
109	immune	Baseline	Post-Menopausal	Arm A	Arm C	3.34104	3.84987	4.6581	7.65254	6.26512	7.52156	5.16234	3.87021	3.58697	7.46423	3.42867	3.15684	7.38252	4.46924	7.2898	2.91593	8.53032	9.52276	6.08339	6.81785	2.58451	6.77373	7.36614	0.662774	4.07158	3.42042	6.27482	2.53441	9.08663	2.88161	10.4583	2.26217	6.33093	4.36656	15.2413	7.84889	3.62577	3.44775	8.71918	2.29062	4.12616	4.81951	3.97409	3.11199
109	immune	Surgical	Post-Menopausal	Arm A	Arm C	4.36815	4.78201	8.49955	7.90665	10.2474	8.56698	7.59569	6.47043	6.00523	10.8969	6.40627	4.50282	10.3509	9.04284	10.3658	6.85169	11.4849	12.2751	8.5972	6.48362	3.24086	8.5268	10.0073	3.79173	5.21802	4.76885	4.61369	4.6947	10.8358	2.93987	10.7751	3.5034	6.66029	4.72546	14.5463	10.1748	6.00348	4.00363	6.3852	4.34777	3.94887	5.29548	3.67949	5.17859
109	tumor	2 Weeks	Post-Menopausal	Arm A	Arm C	3.07094	4.77316	8.5344	8.65026	6.19695	6.84566	6.76604	5.96762	3.7643	5.34318	5.23344	4.30147	5.37003	6.34671	6.28918	3.31149	8.25148	7.9378	6.22445	6.3281	2.52925	7.49809	6.61725	0.406464	4.54186	7.93118	9.21652	3.83524	10.3739	3.12691	11.0863	1.02669	8.15225	8.54837	13.7192	8.2263	3.61813	2.73847	8.3014	2.40565	4.85021	4.43951	3.49151	4.91543
109	tumor	Baseline	Post-Menopausal	Arm A	Arm C	2.98368	4.56106	6.83263	7.34601	5.89758	6.35156	6.07616	5.48603	4.011	4.73412	3.99961	3.22146	5.11596	6.19019	5.96559	1.91494	6.13884	7.3319	5.81234	6.36159	3.32555	6.8253	6.36854	1.75213	4.76965	6.38007	9.20916	3.74937	10.4413	3.87836	10.4534	2.365	6.52019	6.89553	14.4826	7.06699	2.4696	1.79794	8.82652	2.65192	4.48953	4.76464	3.77126	3.8375
109	tumor	Surgical	Post-Menopausal	Arm A	Arm C	3.72031	4.70281	8.76573	7.34305	8.18954	7.467	7.83204	6.3805	5.49789	5.28035	5.75179	1.8721	6.28694	8.27258	7.38511	4.62791	8.49588	8.67711	5.5272	5.48524	2.3484	8.43848	6.80606	2.60756	4.80806	6.63114	9.31244	3.9709	10.8272	2.91183	11.3305	2.88761	6.35197	6.64919	13.7699	9.51031	4.41341	2.3247	6.22785	3.69719	3.63654	5.06068	3.03203	5.4522
110	immune	Surgical	Post-Menopausal	Arm A	Arm C	4.39445	5.54281	9.61555	6.81447	8.06194	7.09504	7.39755	7.98448	6.23174	6.73329	6.55518	2.86109	8.48976	11.1833	8.16572	6.39475	10.2607	10.0986	7.65174	6.83181	3.93759	9.24778	8.42964	4.31894	6.19091	5.44701	6.13826	4.77305	12.9388	3.69009	10.4548	4.07968	7.42914	4.90615	14.5	9.25012	5.17153	3.99151	6.91973	3.91108	4.34146	5.68127	2.75389	6.17637
110	tumor	Surgical	Post-Menopausal	Arm A	Arm C	3.87274	4.66986	10.3697	7.27478	8.24725	7.37801	8.10225	6.0877	4.22329	5.42227	6.1068	2.60034	6.38397	8.69465	7.07401	5.38875	9.85805	8.3792	6.14173	6.27167	2.52046	8.31785	6.93858	3.43105	6.39697	7.68135	9.04114	4.72559	11.6599	3.57005	11.2357	3.28073	8.97198	7.41699	13.5864	9.1278	4.2496	3.64237	6.3312	3.08461	4.22311	5.21937	2.99033	6.08373
111	immune	Baseline	Pre-Menopausal		Arm C	6.21961	5.67212	6.66039	7.74474	6.86842	8.55823	4.47864	6.01838	5.47195	6.286	5.71811	5.33109	7.00221	4.39618	7.5198	4.54394	7.37301	8.59258	6.8401	8.25903	4.72376	7.80191	6.9835	4.36761	4.91358	5.10746	7.5972	4.47864	11.272	4.39618	9.60755	4.41026	6.85304	5.98585	15.9591	9.72938	5.67212	4.36761	8.36219	5.0988	6.63964	5.286	5.85304	6.12464
111	immune	Surgical	Pre-Menopausal		Arm C	2.80307	3.60893	8.20057	7.46727	8.77743	8.33104	7.35964	5.75014	5.8252	8.04129	5.23729	3.93284	9.10716	8.50875	9.21526	6.72965	10.5869	10.8987	6.75544	5.69082	2.07931	8.68492	8.77005	2.92984	4.98458	4.56986	5.70552	2.45113	10.2783	2.87066	11.3125	3.07698	6.76758	4.22987	13.8359	9.76135	4.82318	4.93041	6.62747	2.0509	2.53146	4.38828	2.20874	4.60962
111	tumor	2 Weeks	Pre-Menopausal		Arm C	6.14953	6.30989	6.51265	6.91071	7.02437	8.32108	6.12599	5.68427	5.05458	5.43774	5.19373	4.9321	6.86842	4.75743	6.9652	4.48445	6.74435	8.21988	7.16354	7.88019	5.28603	7.47057	5.99696	4.48445	5.89709	5.77693	10.3863	4.48445	11.2821	4.98783	10.3097	4.52709	6.74296	6.34049	15.6893	9.24205	5.4954	4.48445	9.19342	4.86777	6.99312	4.48445	5.44096	6.44792
111	tumor	Baseline	Pre-Menopausal		Arm C	6.22694	4.94976	6.53672	6.90634	7.29126	8.09846	5.4199	5.20157	5.66351	4.84162	5.70521	3.49697	6.58779	4.9613	7.31878	4.48239	7.10914	8.6649	7.7701	8.00038	4.29405	7.97939	5.82678	3.49697	5.61328	6.13113	9.19045	4.043	11.3864	4.75691	9.56811	4.39695	7.03695	6.16737	16.1982	9.13823	3.91687	3.49697	9.33501	3.67504	5.89721	4.26995	5.04523	5.98389
111	tumor	Surgical	Pre-Menopausal		Arm C	3.26105	3.83265	8.64154	7.42896	6.44344	6.5773	7.93811	3.95727	2.10027	3.91718	5.16785	1.85145	5.63972	5.41211	6.16053	4.33537	8.13357	6.92744	3.85411	5.0435	2.15811	7.62582	4.91972	2.9863	6.46813	5.93461	9.19666	2.93159	10.4293	3.28469	11.9622	2.87216	6.11723	6.03743	13.7421	8.1762	2.10027	3.08499	7.24903	1.71166	2.41255	4.50817	2.18538	6.44124
112	immune	2 Weeks	Post-Menopausal	Arm A	Arm C	6.7661	4.51901	5.7661	7.93306	7.48998	8.59006	6.2328	6.03081	3.75268	6.36657	6.37096	6.34213	7.9338	5.1405	7.87153	6.1405	7.96031	9.50782	7.75437	8.15778	5.9625	8.14371	6.41423	3.65507	4.20104	7.12235	8.13469	4.48695	9.87521	4.83139	9.8445	3.69771	8.01894	7.11712	16.428	9.67099	5.10397	3.65507	9.82319	5.94195	7.18614	3.65507	5.28268	6.2328
112	immune	Surgical	Post-Menopausal	Arm A	Arm C	3.54656	4.56543	8.49211	8.77474	10.962	10.4968	7.06563	6.19696	7.46067	9.19241	5.99291	5.52474	10.64	9.153	10.4579	9.15838	11.9002	11.6325	7.32096	6.04027	2.81198	9.71028	9.94687	4.51753	5.81308	5.14565	4.90168	4.76747	11.545	2.45725	11.1468	3.71941	7.23087	5.35749	13.9931	11.1311	7.19684	7.00392	7.39122	3.71005	4.35605	4.37875	3.98678	5.3414
112	tumor	2 Weeks	Post-Menopausal	Arm A	Arm C	6.69859	5.48053	5.93447	8.02318	7.66842	8.42482	5.65885	4.56919	3.5926	6.10974	5.31989	4.63401	7.42958	5.47816	7.82222	4.83696	6.1529	8.5848	7.72888	8.28247	4.41044	8.12857	6.13109	2.96679	4.92405	7.0853	9.92785	5.11332	9.61104	4.50508	9.90329	4.01572	7.81788	5.28342	16.5714	9.08623	4.78793	3.0647	10.8945	5.07506	6.40171	5.05096	4.82365	6.4219
112	tumor	Baseline	Post-Menopausal	Arm A	Arm C	5.64763	4.92271	5.39872	6.39058	7.14487	7.86921	5.26589	4.85166	2.88814	5.02588	4.71279	4.33238	6.98804	5.19682	7.29681	3.22086	5.51894	8.10581	6.95408	7.48374	3.0352	7.51611	4.99496	2.68472	4.92496	5.61532	8.72334	5.21814	9.69523	3.97078	10.6974	4.19178	6.57297	5.21073	15.9587	8.94973	5.05972	2.59704	8.03378	4.51141	5.56734	3.62785	4.4742	5.93534
112	tumor	Surgical	Post-Menopausal	Arm A	Arm C	3.20499	4.17427	9.76146	9.41457	9.48347	8.39921	7.42649	4.78846	3.88526	4.82203	5.37303	4.04606	8.39253	8.04208	7.6125	6.9578	10.5231	9.50876	5.25181	5.64946	2.02813	8.66091	8.98133	3.85003	6.71003	8.51075	9.63594	5.6811	10.9534	3.75327	11.4757	3.51991	7.17814	7.94883	13.9157	8.54774	5.55126	3.1192	6.06225	3.21069	4.83696	4.25229	3.71992	5.85557
114	immune	2 Weeks	Post-Menopausal	Arm B	Arm D	5.62058	4.5528	4.78021	7.35848	6.83107	7.88854	4.66195	4.14426	2.80011	8.01773	4.61404	4.65468	7.44502	4.62895	7.17412	4.24691	8.1222	9.65371	7.09846	7.60488	2.11279	6.93221	7.0369	2.87707	2.50106	3.52517	7.09947	3.09679	7.35568	3.64003	10.8926	3.65103	5.97369	5.41119	15.9012	8.88	4.59328	3.72229	10.0026	3.19525	5.89492	3.82622	4.82945	5.47756
114	immune	Baseline	Post-Menopausal	Arm B	Arm D	5.70801	4.9304	6.2289	7.02818	7.20896	8.42416	6.00346	5.88471	4.98914	5.42915	5.74682	5.75531	7.7737	6.17773	7.75319	5.53151	7.61256	9.24443	7.84948	8.27205	2.98554	8.21705	7.22662	3.42915	4.4658	6.073	8.42815	6.14743	11.5882	4.27832	9.96511	5.61315	7.68153	5.37511	16.3551	9.50832	4.82146	2.98554	10.7174	4.74256	6.27242	6.01234	6.37648	6.29588
114	immune	Surgical	Post-Menopausal	Arm B	Arm D	3.38662	3.75178	7.55846	8.35926	10.3306	8.59762	6.9456	5.23624	5.22862	10.0154	5.6973	5.14688	10.703	8.62992	9.93789	8.07375	11.8444	11.5553	7.40943	5.67855	3.07799	7.90943	9.51444	3.72766	4.99431	5.63264	5.91642	4.06725	10.8849	3.26303	10.4839	3.25519	6.58281	5.70958	14.658	8.87505	6.49395	5.19539	7.60728	3.20606	4.12004	4.21581	3.87341	5.37032
114	tumor	2 Weeks	Post-Menopausal	Arm B	Arm D	5.19258	3.93147	5.84685	6.96479	6.97675	7.40062	5.31232	4.2923	1.87378	4.22003	4.63273	3.64499	6.17151	4.51591	6.67164	4.29431	5.89051	7.79348	6.51598	7.16893	2.48592	6.89233	5.28232	2.70665	3.18213	5.77954	11.9875	4.40672	7.84331	3.13014	11.3288	3.33054	6.78167	5.40984	15.4527	8.1047	4.34849	2.75655	7.56596	4.37483	5.38283	3.62884	3.95819	5.99897
114	tumor	Baseline	Post-Menopausal	Arm B	Arm D	5.32984	4.58988	5.50381	6.57365	6.55185	7.63024	5.18647	3.56447	2.0162	4.0523	4.89817	4.17086	6.21751	3.5385	6.55093	4.04988	6.37817	7.50397	6.93488	7.44964	3.57807	6.78922	5.40025	2.0162	4.45041	6.43783	11.1271	4.67279	9.82772	3.78033	10.4762	4.11415	6.84565	4.80963	15.2965	8.30527	4.66388	2.0162	10.5324	4.33673	5.5059	4.57859	4.5813	6.06575
114	tumor	Surgical	Post-Menopausal	Arm B	Arm D	3.87353	4.39227	9.01214	9.16886	10.5897	7.32605	7.48943	7.61731	6.37879	5.27684	6.03775	3.53293	7.72151	8.05671	7.63459	6.17969	11.7738	8.99888	5.32522	5.42427	3.26266	9.07093	8.3373	3.7338	6.57154	9.72149	11.2153	4.23919	12.083	3.87264	10.5127	4.79518	6.78411	9.60945	14.2755	8.67095	5.13751	2.20112	6.256	3.92456	4.87228	4.43755	4.36717	5.4573
115	immune	Surgical	Pre-Menopausal		Arm C	3.13173	3.48683	7.02384	5.67432	8.76613	8.2775	6.04332	5.68829	4.83323	6.72957	4.18373	2.32057	8.5027	6.56017	8.24655	5.66041	8.89433	10.1662	6.60209	7.12265	2.45356	8.25305	8.19416	2.8829	6.01255	5.94626	5.60776	1.95711	11.3323	2.05038	11.1045	2.52972	7.04745	3.62977	14.3251	9.50359	4.49344	4.55129	8.476	2.26868	2.18215	5.04033	3.26721	5.11865
115	tumor	Surgical	Pre-Menopausal		Arm C	2.72267	3.61039	8.42868	6.4704	9.4842	8.35843	7.1631	4.67872	3.90012	5.0237	3.47686	2.15632	6.28914	7.05266	6.93525	4.30702	10.4697	8.82439	4.54427	5.89916	2.03294	7.8279	6.45454	3.09817	5.80988	7.95426	6.95873	2.54731	10.3191	2.00087	11.5887	3.21274	6.22764	5.54921	13.022	8.16601	3.13509	2.67515	9.23864	2.91452	2.76108	4.8495	3.40307	4.97679
116	immune	Surgical	Post-Menopausal	Arm A	Arm D	3.1178	3.57465	7.87713	7.46465	9.88745	8.40732	6.4153	6.48217	6.91325	6.94065	4.81025	3.35995	8.83318	7.59887	9.05442	6.6999	10.0456	10.4417	5.45643	5.38948	1.90469	9.16184	8.84952	2.82796	5.17805	4.59207	6.00283	4.77768	10.4705	2.83741	10.8526	2.56594	6.54706	4.58243	14.1628	9.896	5.26693	4.97077	6.94797	2.9635	3.90814	3.87784	3.13697	4.25887
116	tumor	Surgical	Post-Menopausal	Arm A	Arm D	1.84085	2.4481	8.60277	7.96201	7.43433	4.51517	6.65686	3.27462	2.22724	2.75837	3.86892	0.932591	4.52564	4.90466	4.63375	3.9374	8.0305	5.37772	3.05242	4.57564	1.24631	6.72929	4.80865	0.995224	6.69564	7.37658	10.0351	4.68821	9.13615	1.69914	12.6832	1.56265	5.64299	4.82785	12.7153	5.46813	3.17774	0.795256	5.98532	2.07333	2.84145	3.19008	2.44457	3.44453
117	immune	2 Weeks	Post-Menopausal	Arm B	Arm C	5.51877	4.73998	7.40295	8.10373	7.95325	8.7213	7.50842	8.69691	7.38497	7.53516	6.97445	5.69691	7.4833	6.40295	8.21221	6.60671	9.97294	10.217	7.41407	7.20966	6.4727	8.6544	6.62214	4.71141	5.86197	7.29878	6.55137	5.45987	13.4372	4.71141	9.63599	5.01007	5.82911	6.96237	15.6091	10.4692	5.04484	4.75406	8.49277	4.71141	6.99237	6.60283	7.18909	4.71141
117	immune	Surgical	Post-Menopausal	Arm B	Arm C	4.20159	5.37374	9.29431	8.34522	10.6135	8.89717	7.51802	7.23702	7.51529	8.29182	6.14118	4.46257	10.5446	10.038	10.6549	7.87042	12.2146	11.3713	7.18401	6.3906	3.75506	9.89304	10.7224	3.70679	6.63057	5.96109	6.08018	4.86622	12.6771	3.17539	10.5336	3.46703	7.29078	6.04031	14.3252	9.8529	6.46854	4.83331	6.15898	4.06244	5.10629	5.24377	4.72956	5.96315
117	tumor	2 Weeks	Post-Menopausal	Arm B	Arm C	5.19718	4.5239	5.14658	6.4416	6.78048	7.29133	4.81992	4.8157	4.35886	4.27975	4.59427	4.71556	6.22937	4.2312	7.14964	3.59451	6.88639	7.8393	6.29185	6.61206	4.09379	6.89105	4.95092	3.06902	2.6891	5.57904	8.85848	5.16065	10.598	4.5897	11.1904	4.12965	6.54806	5.29105	15.1342	8.64277	4.68157	3.08904	6.60187	3.67573	5.50775	4.58877	5.30834	4.93183
117	tumor	Surgical	Post-Menopausal	Arm B	Arm C	3.23217	4.71755	9.16171	8.92769	8.59065	6.92102	8.01734	5.75346	5.46409	4.28963	5.63634	2.91395	6.63451	6.65416	6.86652	5.6821	10.2658	7.86851	4.71412	5.50061	4.19537	8.31886	7.36317	3.86286	6.88851	8.46537	10.2609	4.60332	12.5657	3.53386	11.1042	3.007	6.87115	6.78146	13.8991	8.74021	4.61659	2.75006	5.83565	3.12372	4.21286	3.83953	3.73541	5.43057
119	immune	Surgical	Post-Menopausal	Arm B	Arm C	3.5876	3.85225	8.68109	7.53041	9.46121	9.6486	6.58833	5.3858	6.20613	6.91289	4.80466	3.2719	9.1652	7.65966	8.94601	7.30063	10.5465	10.5117	5.74202	5.64245	2.24164	10.6352	7.68961	3.09975	4.83014	4.40853	3.66821	4.11215	9.54479	2.49527	10.6484	2.69946	6.7449	4.51732	14.144	9.40429	5.30907	6.52607	8.06555	3.02478	3.48509	3.88348	3.59087	4.51215
119	tumor	2 Weeks	Post-Menopausal	Arm B	Arm C	6.0826	4.70428	7.11863	6.17319	6.17729	7.20932	5.08693	4.49696	4.12709	5.49721	4.53379	3.92602	6.36115	4.82503	6.39381	3.71801	8.08056	8.08749	7.20949	7.3537	3.59922	6.88513	5.03935	3.1382	4.7958	5.83401	8.0094	4.99341	10.3585	3.51457	10.6257	5.11745	6.59474	4.67833	15.047	8.28733	4.65029	3.28342	8.87949	4.52655	5.24048	4.30602	4.70299	4.67289
119	tumor	Baseline	Post-Menopausal	Arm B	Arm C	6.35196	5.54316	7.6127	6.61909	6.44863	7.57097	5.84778	6.96361	6.13068	4.96723	6.37864	5.00506	6.9778	5.58418	7.10502	4.84673	8.19641	8.44284	7.63194	7.52149	4.77798	6.60949	6.42815	5.13482	5.54289	6.48097	8.76415	5.83396	12.7067	5.21602	10.1642	5.20021	6.82273	6.57998	15.3567	9.77839	6.58474	4.80655	9.93622	4.77798	6.54007	4.77798	5.96959	6.36265
119	tumor	Surgical	Post-Menopausal	Arm B	Arm C	3.43626	4.42831	8.87274	8.89108	8.46284	6.4098	7.00603	5.32398	5.23548	4.32261	4.87248	1.56326	6.40298	7.13318	6.34521	5.59238	9.99709	7.85538	4.13159	5.46832	2.41559	8.5544	5.65164	3.11979	5.63838	7.0738	7.67402	3.91453	11.1235	3.45143	11.0024	2.73227	6.70201	6.8667	13.8507	7.91269	4.62757	3.28754	5.63644	3.14776	3.93158	4.37632	3.5524	4.80317
122	immune	2 Weeks	Post-Menopausal	Arm B	Arm D	6.5408	6.05168	7.12114	6.25921	7.34221	8.1674	6.7996	6.01896	5.76253	6.22232	6.26759	5.41065	7.28145	5.33293	6.69579	4.16964	8.81159	9.64471	7.3209	8.06536	3.89463	7.4856	6.96674	3.89463	4.16964	6.84324	9.81016	3.89463	11.1828	5.13342	10.7907	4.31687	6.482	6.08998	15.4245	9.97827	4.79767	3.9232	10.1793	4.80537	5.18152	4.74263	6.35669	5.87283
122	immune	Baseline	Post-Menopausal	Arm B	Arm D	5.60002	4.31552	6.12288	6.72533	7.32866	7.63349	4.58733	4.54668	4.87385	6.80032	4.79402	3.93525	7.2053	4.70616	7.15641	4.50486	7.23468	8.94807	7.01731	7.17774	3.31552	7.21418	6.87235	3.19637	2.69944	5.14779	6.75239	4.74913	9.10279	4.46972	10.8169	3.40918	6.48251	5.4913	15.4572	8.07886	4.32866	2.63039	9.2717	4.33301	5.58185	2.68589	5.30004	5.51448
122	immune	Surgical	Post-Menopausal	Arm B	Arm D	3.64338	4.2045	8.39437	7.6189	10.3515	8.94816	6.94217	6.56721	7.04611	8.85581	5.28761	4.48169	9.48191	9.20372	9.35191	7.55308	10.3219	10.8043	6.53723	5.94817	2.80449	9.25451	9.73072	2.87831	5.32768	5.996	5.39982	4.47673	10.9292	1.39596	10.3593	3.32182	6.50782	5.19788	14.676	9.98457	5.40242	5.15318	5.71861	3.60056	4.13477	4.34431	3.3981	4.79421
122	tumor	2 Weeks	Post-Menopausal	Arm B	Arm D	5.04467	3.33124	6.17525	4.86216	6.53033	7.84113	5.86674	4.62315	4.62748	5.60352	5.13252	4.59912	5.29226	4.19797	6.68827	3.61881	7.57357	8.23795	7.01444	7.39986	3.87313	7.50528	5.211	2.53839	4.73963	5.36142	12.0619	4.08612	9.2932	4.002	10.8846	2.74362	6.87768	5.61881	15.207	8.61623	4.2522	1.9162	10.103	4.13252	4.78293	3.82874	4.63824	5.96059
122	tumor	Baseline	Post-Menopausal	Arm B	Arm D	4.42163	3.96519	5.86912	5.02461	5.7744	6.6795	5.09565	3.43558	3.81227	3.91579	3.83234	2.7959	4.90401	3.835	5.69031	2.84841	5.37213	6.77438	5.93863	6.02041	2.37867	6.11676	5.18821	1.97195	4.22215	4.5353	9.04511	3.65831	9.36674	3.31534	11.3079	2.18637	5.90728	3.83016	14.2611	7.5657	3.89758	2.13323	8.83038	3.4677	4.27598	3.04216	3.51502	4.67602
122	tumor	Surgical	Post-Menopausal	Arm B	Arm D	3.00938	3.74267	9.11107	7.40597	8.67247	6.42394	6.5063	5.77221	6.04675	3.9038	4.79128	2.61985	6.03817	6.35933	6.62181	5.45716	9.26111	7.71089	4.18224	5.26268	1.42272	8.09532	6.53419	3.15919	5.85842	5.699	8.38567	4.45654	10.4938	2.83609	11.1527	2.04781	5.96875	5.78998	13.549	8.78351	4.2	2.05016	5.35027	3.12771	3.81545	3.82121	3.00616	4.58969
123	immune	2 Weeks	Post-Menopausal	Arm A	Arm D	5.29043	3.63917	4.71212	6.32061	6.4559	8.06558	5.17955	5.32805	5.58737	4.67465	4.60587	2.37014	7.35062	3.71497	7.25864	4.91611	7.5207	8.13673	6.76794	6.79237	2.78157	7.62753	5.15674	2.54646	2.42672	6.19389	7.63468	4.57491	9.83244	2.37014	11.3481	3.90619	7.38851	5.59511	15.1393	8.75764	4.9406	2.37014	8.59414	3.86583	6.1494	4.91116	4.72064	4.07501
123	immune	Baseline	Post-Menopausal	Arm A	Arm D	5.24404	4.38897	4.16693	6.33338	6.75069	7.92332	5.1753	6.02978	3.05465	5.08926	4.90868	3.16932	7.05465	4.78589	7.38717	3.08036	7.68599	9.10218	6.28111	7.6233	1.94693	7.68767	5.97325	1.71706	3.66022	5.09558	4.02846	4.73822	8.52617	3.47486	10.9585	3.80607	6.18007	5.34616	15.6932	9.19655	3.52067	3.23491	7.1003	4.35145	4.95251	4.39923	2.66362	5.67464
123	immune	Surgical	Post-Menopausal	Arm A	Arm D	3.59341	4.9536	8.03809	8.77529	10.2718	8.49588	7.49813	6.99929	7.95253	8.58862	5.86514	4.70002	10.0035	11.7106	9.93436	7.74253	11.3069	11.0796	6.89496	6.15144	4.47764	8.68843	9.24643	4.36566	6.05637	4.8536	4.85774	4.76981	11.3634	3.86153	10.3728	4.00042	7.33002	5.46023	14.253	9.80749	5.94919	3.65032	6.6805	3.77396	4.68117	4.43668	3.98387	5.45582
123	tumor	2 Weeks	Post-Menopausal	Arm A	Arm D	5.06027	4.8486	5.48438	6.71207	6.27463	6.89995	5.6582	4.96987	3.64651	5.17873	5.10288	3.84038	6.07204	4.5215	6.6429	4.35582	5.0923	7.34563	6.20487	6.90838	3.54436	6.70011	5.54674	4.08487	5.07219	6.54506	9.16056	4.99505	8.29609	4.60938	10.9253	4.06424	6.44649	6.14222	14.6746	7.84411	4.4512	3.66883	9.73979	4.46483	5.66686	5.26689	3.83228	5.19017
123	tumor	Baseline	Post-Menopausal	Arm A	Arm D	4.78976	3.94302	5.5739	5.68644	6.84451	7.38681	5.0936	4.43224	2.40751	4.30931	3.83653	4.25439	5.51786	4.89689	6.98582	3.43923	5.14323	7.77791	6.33871	6.96237	2.20941	7.00771	5.1581	2.277	3.40192	6.15876	10.5054	4.70001	7.23886	3.50902	11.132	1.64073	6.16556	5.70766	15.2099	8.21494	3.94277	1.42661	10.5841	2.24969	5.69811	4.09538	3.30463	5.57988
123	tumor	Surgical	Post-Menopausal	Arm A	Arm D	2.74688	3.4814	7.6061	7.78033	8.22049	7.66345	6.63195	5.44253	6.07445	4.65391	5.26892	2.98146	7.0761	8.40471	6.66789	5.40313	8.58735	8.20331	4.51229	5.24546	1.45144	8.32432	7.16721	3.23446	4.96098	7.98954	9.60149	3.18911	10.1304	3.86865	11.0921	2.32136	7.40905	6.48738	14.0156	9.19453	4.93112	2.68789	6.01639	2.6124	3.65168	3.76308	2.86803	5.31208
124	immune	Baseline	Pre-Menopausal		Arm C	6.50509	5.78112	7.74587	7.46075	7.74587	8.31717	5.98492	5.40857	6.4341	8.11494	5.3561	5.58421	7.80334	6.95215	7.57706	5.12477	8.67468	10.1625	8.13649	7.81796	4.24507	8.66528	6.69924	4.75096	4.3561	6.64561	4.75096	5.57849	12.0357	4.48386	9.70516	4.83962	7.13259	6.45296	15.6317	10.649	4.7305	4.27364	9.63257	4.27364	6.24507	4.34268	5.98059	5.567
124	immune	Surgical	Pre-Menopausal		Arm C	3.82256	4.5673	8.54631	8.53295	10.2047	8.78621	7.035	6.56581	6.82402	8.64003	5.894	4.63394	10.1519	8.99532	9.46848	7.5588	11.2709	11.401	7.06378	6.01508	3.14042	9.20092	10.4304	3.89632	5.7312	5.59345	5.20132	5.15824	11.6895	3.30235	10.7386	3.35686	7.87743	5.35485	14.3975	9.93441	6.01248	4.92318	7.017	3.62199	4.23269	4.91877	3.96423	5.16731
124	tumor	Baseline	Pre-Menopausal		Arm C	6.49048	5.53222	7.99276	8.00431	6.77113	7.60493	5.14339	5.06306	4.98959	5.33589	4.84578	5.81416	6.91761	5.93975	7.17862	4.61129	8.17455	8.46727	7.0533	6.75837	5.24761	7.63052	5.36283	5.02954	5.1292	6.87906	8.18955	4.83115	11.9967	5.47924	9.91501	5.70791	6.30816	6.76366	15.2454	9.00249	5.67589	4.51334	9.15513	5.00252	5.78728	5.24097	6.13626	5.33723
124	tumor	Surgical	Pre-Menopausal		Arm C	3.65739	4.83713	9.61825	9.74465	8.72636	6.63509	8.0432	6.06069	5.87916	4.26205	5.44196	3.73713	6.53354	8.34333	6.84604	6.09957	11.0546	7.85122	4.81106	5.55066	3.8263	8.18689	7.2249	3.8164	7.24731	9.52085	9.11802	5.58246	12.3566	3.90255	11.4066	4.28504	7.12222	7.07251	13.7336	8.16761	5.17482	3.05764	5.39871	3.56894	4.44446	5.06203	4.08714	5.40768
125	tumor	2 Weeks	Pre-Menopausal		Arm D	4.51158	4.02799	6.17551	5.86523	5.78738	6.28429	4.80864	3.69299	2.11062	4.38941	4.41115	3.39409	5.34044	3.86654	5.85707	3.4461	6.87423	7.05764	5.81172	6.83357	1.93198	6.4208	5.34079	1.74042	3.23907	4.56163	7.83381	3.42846	9.91138	1.69884	10.7724	2.55254	6.80692	4.684	14.5054	7.50558	3.96977	1.74324	7.93084	2.13823	4.48079	3.19132	4.04834	5.64787
125	tumor	Baseline	Pre-Menopausal		Arm D	5.02708	4.5732	6.98223	6.124	6.40812	6.52269	5.65373	5.38568	3.12211	4.61212	4.72332	4.3155	5.19858	4.76173	5.72355	3.53634	7.16256	7.4607	6.18929	6.9048	3.3386	6.65001	5.57254	1.5929	4.1319	4.89351	8.16461	4.1693	10.2333	2.3155	10.4683	3.45184	6.49294	4.60219	14.4269	7.44971	3.81427	2.89833	8.01109	3.05608	5.02957	3.25314	3.29536	6.02166
127	immune	2 Weeks	Post-Menopausal	Arm B	Arm C	3.89265	3.42757	7.36013	7.27996	7.38539	8.29913	6.10407	4.7518	4.69807	7.76664	4.88827	4.92006	8.82554	5.15793	8.62898	4.29394	10.7293	11.1598	6.95551	6.50073	0.590485	8.21806	9.9865	0.759988	4.20046	3.3649	4.48976	4.23419	7.30397	2.95091	10.3878	2.3378	6.65165	5.12349	14.5701	8.95401	5.56089	4.38804	9.43523	1.07898	3.85109	4.68152	3.38238	4.75548
127	immune	Baseline	Post-Menopausal	Arm B	Arm C	5.57579	4.02624	9.87662	9.44281	7.44072	10.5665	8.27193	6.39735	5.77234	7.03543	5.96756	5.51899	9.20378	7.15131	9.34061	5.84314	12.6332	11.3718	7.50764	6.54844	3.66527	10.4773	10.5965	3.02624	5.27581	8.70801	8.50543	6.6297	10.5286	4.6523	11.003	4.54728	7.62233	7.56276	13.4903	10.3806	5.97394	4.97394	9.1312	2.64505	4.773	5.08317	4.57197	5.98029
127	immune	Surgical	Post-Menopausal	Arm B	Arm C	3.80087	4.64469	10.2034	8.12766	9.92966	9.94066	7.58065	6.44479	8.30592	7.98933	5.91863	4.20879	9.52092	8.74081	9.58891	7.71787	11.5422	11.1974	6.94158	5.696	2.83142	10.3568	9.05717	4.04689	6.76218	5.66031	5.89994	4.63868	11.3084	2.62974	11.0039	3.3165	7.55931	5.11061	13.661	10.2805	5.96516	5.894	6.41095	3.51028	4.32643	3.99804	3.9358	5.57672
127	tumor	2 Weeks	Post-Menopausal	Arm B	Arm C	2.79636	3.61725	8.61387	5.85831	6.62934	7.92673	6.59045	3.81785	2.95253	5.02062	4.17816	4.23516	5.19422	5.09234	6.58277	2.15095	9.93021	8.0416	5.31211	6.2846	0.485987	7.94162	6.06032	0.313303	5.96507	7.31013	8.01662	4.82843	7.83401	2.84557	11.755	1.20286	6.38284	8.24956	13.1899	7.72178	2.81392	0.930798	7.23246	0.0654448	3.68097	4.2187	2.79993	5.27097
127	tumor	Baseline	Post-Menopausal	Arm B	Arm C	3.77752	4.29553	9.92833	11.0027	6.75196	8.94855	9.38259	5.78821	4.21939	5.9262	6.3598	4.13568	5.33578	5.09279	7.6572	4.09666	11.2254	8.73856	5.60602	6.42596	2.47425	9.25875	6.78861	2.12897	6.10737	10.1109	10.6378	6.35316	10.6103	4.09236	11.4399	3.27895	7.48677	9.19588	13.2566	8.46153	3.62254	3.32811	8.61584	1.84766	5.55968	5.06713	4.10609	6.75209
127	tumor	Surgical	Post-Menopausal	Arm B	Arm C	3.98198	3.85581	11.1277	10.2405	9.27496	8.21228	8.78296	4.69332	4.52405	4.16243	6.04716	2.59818	6.95421	6.53018	7.45844	6.44167	10.2159	8.72173	4.31569	5.64826	1.57614	9.02455	6.07402	3.50901	8.16555	8.88752	10.1317	5.39497	11.2834	2.98382	11.5039	3.33566	6.64676	7.28842	13.2189	8.76097	5.31083	3.65953	7.49297	3.44158	4.18393	3.98911	3.73851	5.41466
128	immune	2 Weeks	Post-Menopausal	Arm B	Arm C	3.58606	3.8405	8.71427	7.79615	7.82602	10.2634	6.68759	8.20243	6.21694	5.46352	5.38107	4.47639	6.53762	6.79488	8.4087	5.11035	8.31779	10.1083	7.018	6.42249	1.95569	10.9724	7.00061	1.98141	4.7576	8.16988	10.3643	4.15943	5.77056	2.83581	11.0342	3.28452	6.62988	6.20988	13.7739	11.6842	4.4785	4.52354	8.23344	1.58941	3.91623	4.66779	3.60383	5.20816
128	immune	Baseline	Post-Menopausal	Arm B	Arm C	7.45061	5.85875	8.70072	9.57538	9.2305	11.7258	7.63033	7.74848	7.06336	14.0184	6.87581	7.42669	9.125	7.31987	9.7045	8.27276	11.6157	13.1731	9.78496	8.30013	4.54004	9.96389	8.86633	4.3021	4.705	6.87863	6.95284	5.71372	11.5055	3.93532	8.88277	5.26806	8.86071	7.10404	15.4428	11.4579	6.71372	4.18838	14.7484	4.81373	5.51213	6.55996	5.99118	7.27209
128	tumor	2 Weeks	Post-Menopausal	Arm B	Arm C	3.85167	4.57425	8.84331	9.0066	7.98965	8.87753	7.10506	6.79178	5.07698	5.69226	5.62447	5.01613	6.79729	8.05278	7.79047	4.75695	8.99704	9.50955	7.69961	6.98759	2.34432	9.20313	8.00945	2.11635	5.17077	9.39658	11.9085	4.39659	6.92092	3.78621	10.4049	3.42559	7.41475	7.42211	14.4981	9.80173	4.54182	3.40458	9.22597	2.55459	5.02579	5.0728	4.08596	6.19709
128	tumor	Baseline	Post-Menopausal	Arm B	Arm C	4.48492	5.01439	9.60779	9.51052	8.65624	9.18319	8.14737	8.00229	5.52313	7.96028	6.51874	6.13276	8.23145	8.11233	9.03194	5.51323	11.2444	10.8209	8.59588	7.58652	3.53701	9.38769	8.95223	2.59227	5.59184	10.0824	12.2441	4.93286	9.13643	4.08175	9.89294	3.73349	8.37831	7.61916	14.499	10.0626	5.3346	3.87804	11.4294	2.94381	5.69295	5.94389	4.2737	6.79989
130	immune	2 Weeks	Post-Menopausal	Arm B	Arm D	3.23996	4.61747	9.92529	7.65383	7.33513	8.04906	7.48922	5.88415	4.71163	6.00075	4.76303	4.56905	6.80053	6.49619	7.86522	4.26044	10.7749	9.67654	5.16873	6.54073	1.88208	9.46833	7.99222	1.44136	6.41691	8.48654	10.1959	5.29117	9.97548	3.21764	11.6777	2.11144	7.46193	6.39898	13.1391	9.8769	4.66176	3.79535	7.13986	2.11811	4.21259	5.04437	3.66774	5.47809
130	tumor	2 Weeks	Post-Menopausal	Arm B	Arm D	3.86971	3.82693	8.20299	8.02179	7.43124	9.13016	6.99588	5.8572	4.61447	8.45896	4.73315	5.08514	7.58366	6.18635	8.47772	4.91222	10.9477	10.5635	6.15734	6.52776	1.47381	9.08637	8.28991	1.06804	5.13582	6.35095	8.31259	4.05394	8.44408	2.81512	11.4411	2.78605	6.95135	5.49869	13.8559	9.96054	5.01152	2.72393	7.51644	1.94038	3.77369	4.92519	3.64588	5.05617
130	tumor	Baseline	Post-Menopausal	Arm B	Arm D	2.81756	3.65523	8.96944	8.4689	6.2466	7.02197	8.08271	4.41113	3.65242	5.46494	4.76208	3.47181	5.01431	5.65587	6.58969	3.18898	9.80181	7.8926	4.98672	6.0876	0.771882	8.44877	6.0694	0.871971	6.31013	8.71015	10.8775	4.09926	8.52443	2.92907	11.3022	1.74375	6.5269	6.49943	13.3614	8.92865	2.30757	1.99704	8.93816	0.965958	4.53647	4.65222	3.52887	5.5935
131	immune	2 Weeks	Post-Menopausal	Arm A	Arm C	4.87609	4.87893	8.16627	8.42126	7.98395	8.64609	6.64069	5.76681	5.94037	6.15811	5.71317	6.66988	9.73347	8.88538	9.95754	5.83004	12.0028	11.8141	7.75338	7.22818	2.891	8.53824	10.5481	1.65491	6.31581	5.30117	6.58046	5.36513	9.22234	3.26375	11.4603	2.30194	7.99785	5.28745	13.503	10.4828	5.17354	5.60311	7.44456	2.8474	4.43271	4.34101	4.16405	5.60747
131	immune	Surgical	Post-Menopausal	Arm A	Arm C	3.23814	3.73143	7.13609	8.2014	9.41783	8.5299	6.43379	5.66527	6.18089	8.17996	5.21014	3.72292	9.46199	7.03051	8.68913	7.27338	10.1915	10.8147	5.4938	5.70195	1.66758	8.93667	9.21414	3.08692	5.39092	4.76084	4.07807	3.78228	10.3062	2.26364	10.7854	2.76979	6.57135	4.44241	14.3089	9.36406	5.45856	5.91014	6.73334	3.00651	3.81992	3.68776	3.05226	4.63293
131	tumor	2 Weeks	Post-Menopausal	Arm A	Arm C	4.05827	4.10394	8.14758	6.02803	6.07094	6.34137	8.01109	4.41607	2.50147	3.87557	5.36617	5.62836	5.09253	6.45078	6.50824	3.14351	9.31651	7.70997	5.43059	6.28845	1.11884	7.74177	6.78887	0.0761224	5.72124	8.61816	10.9109	4.50294	8.59245	4.12933	11.5328	2.30694	7.71749	6.67742	13.08	7.95012	3.34342	4.32488	8.70904	3.19976	4.20743	4.48375	3.86762	5.674
131	tumor	Surgical	Post-Menopausal	Arm A	Arm C	2.7534	4.71465	8.75364	6.45321	7.93088	7.12734	7.89302	5.15046	4.91421	4.55246	4.75665	4.43802	6.65598	6.16718	6.2457	5.327	9.93819	8.11783	3.6807	5.05764	1.99013	8.89435	7.49737	3.23679	5.78091	7.20663	7.82377	4.62276	12.2216	2.86517	11.4872	2.84637	7.34177	5.38438	13.2433	8.80098	4.52751	3.34996	5.93541	3.2291	2.71428	3.98614	3.14592	3.94333
134	immune	2 Weeks	Post-Menopausal	Arm A	Arm C	4.69984	5.09882	9.24299	8.31161	8.16265	8.14185	8.02808	7.40296	6.38991	5.66451	6.00642	6.52291	9.27714	8.70427	9.19899	5.46978	11.5294	11.2435	7.63202	6.66026	3.68378	9.84701	11.1161	2.15167	5.54678	7.71353	8.02443	6.01714	10.7631	4.24624	11.5008	2.67177	8.75304	7.94468	13.373	9.20846	5.03273	6.05787	5.38109	3.47152	4.89743	4.41931	3.98595	6.38219
134	immune	Surgical	Post-Menopausal	Arm A	Arm C	4.13065	4.51439	7.96404	8.37485	10.2983	8.88949	7.87178	5.60675	6.22922	6.5473	5.99052	4.48524	10.0134	9.07683	9.67049	7.86687	11.005	11.3312	6.39281	6.36188	2.62107	8.63215	9.60243	3.44412	5.50775	5.51095	5.04683	4.11782	10.7409	2.94381	11.1843	3.50144	8.62326	5.57203	13.99	10.1492	6.19973	5.91818	6.7888	2.84315	4.02063	4.03098	3.06706	5.77162
134	tumor	2 Weeks	Post-Menopausal	Arm A	Arm C	4.83129	4.93404	10.1952	10.1235	7.62204	7.81344	9.59281	5.50808	4.03083	3.88284	5.96597	5.04637	6.05898	7.47039	7.07781	5.09003	13.5136	8.98572	6.29583	6.85064	1.96774	8.27074	7.65511	3.22874	6.97455	9.78393	9.60305	6.08328	8.8241	4.6383	11.7857	3.95393	7.96823	10.4347	13.6979	8.20042	4.56865	5.86255	4.85115	3.15474	5.38814	4.70905	3.95218	6.52046
134	tumor	Baseline	Post-Menopausal	Arm A	Arm C	5.3158	5.55495	10.8778	10.2198	8.43331	8.05313	9.04359	6.09142	3.96973	4.73651	5.96557	5.70153	6.65668	8.12371	7.82558	5.79176	13.5161	9.51126	7.10852	7.26162	2.51313	8.82133	7.94964	3.5417	7.29701	10.3415	8.65478	6.56104	10.0859	4.45996	10.5001	4.53334	7.45436	9.78995	13.9634	8.97777	5.25864	5.92222	9.68186	3.93135	5.67671	4.96598	4.56244	6.82505
134	tumor	Surgical	Post-Menopausal	Arm A	Arm C	4.54683	4.88577	9.31311	8.34068	9.94131	7.87469	8.49815	5.60184	3.62977	4.14841	6.40171	3.48536	7.03845	7.91719	7.13174	6.12877	10.5548	8.92293	4.9444	5.38577	2.16992	8.57784	7.94984	3.43193	6.10603	7.31577	7.73838	4.23351	12.2948	3.12704	11.7302	3.19475	8.93502	7.35233	13.4264	9.1339	4.93204	3.66945	7.53089	3.50825	4.20078	4.55967	4.15892	6.46954
136	immune	Baseline	Pre-Menopausal		Arm D	4.70089	5.17146	10.5291	6.91809	8.21348	10.8256	7.52928	8.54929	7.95057	4.57624	5.8178	5.24286	7.72842	6.33047	9.68159	7.15546	13.2501	11.3016	7.2282	6.76702	2.39129	10.5416	9.42379	2.74016	5.77922	3.89457	1.88526	5.57528	9.57237	2.59414	12.0531	3.1909	6.47755	5.08282	13.0684	12.1009	4.87118	4.87876	8.00991	3.3209	4.62305	4.00472	3.84313	5.10594
136	immune	Surgical	Pre-Menopausal		Arm D	2.74621	4.46767	7.5972	8.01589	9.04862	6.47916	7.50465	5.25198	5.31403	5.083	5.70649	3.16711	8.06647	10.1063	7.71765	6.31326	9.88302	9.6711	5.14933	5.44994	2.29692	7.85937	7.67345	2.94086	6.21577	4.52964	5.60601	3.66379	10.6917	2.60782	11.0703	2.94731	6.96356	4.87796	13.7397	7.8964	4.37287	3.58552	4.96404	2.9368	3.68105	3.7104	3.45961	5.1911
136	tumor	Baseline	Pre-Menopausal		Arm D	5.49698	5.23961	11.4227	9.53146	7.77959	8.41607	8.0877	6.99896	5.65054	5.23098	6.11592	5.50897	5.67721	8.0285	7.52684	6.15109	11.4339	9.80691	7.54678	7.74336	4.0615	9.27993	6.5939	2.8905	6.66436	9.37762	8.54892	7.88608	11.9808	4.09038	9.90823	3.92136	7.65809	7.87697	14.1143	9.65484	4.45829	5.46472	7.4501	4.13126	6.03508	5.01378	4.51459	6.55194
136	tumor	Surgical	Pre-Menopausal		Arm D	3.00666	4.47716	8.79648	7.69051	7.86186	6.70678	7.55814	5.60648	4.75007	3.32206	5.6523	2.55676	5.57839	9.30603	6.3089	5.19337	9.25941	7.63283	4.42588	5.57045	2.39205	7.93663	5.46052	3.08753	6.89071	5.89582	7.27419	4.26947	10.7092	3.73447	11.3949	2.559	6.91689	5.97381	13.5029	8.11291	4.02695	2.99669	4.82097	3.02852	3.56541	3.86753	3.16723	5.31943
142	immune	Baseline	Post-Menopausal	Arm A	Arm C	4.70065	5.24331	7.60476	8.1684	6.3348	8.45338	6.18041	7.54738	5.72955	7.00665	6.25471	4.36406	8.10759	8.63453	7.68071	5.32131	10.1897	9.90344	8.0205	8.56437	5.1938	8.61641	7.68967	4.27165	4.86965	6.74984	8.94529	6.49845	12.0555	4.27165	11.1162	4.20854	7.70118	6.45708	14.6171	9.524	4.93136	4.06044	8.55806	4.04739	5.28839	4.53749	5.08301	5.80518
142	tumor	2 Weeks	Post-Menopausal	Arm A	Arm C	5.08766	5.54055	7.91102	8.14429	6.48606	7.2725	6.35714	7.76549	6.26218	6.10578	5.56487	5.68841	6.75124	6.90265	6.39213	4.75337	8.76474	8.09743	6.99726	8.2403	5.29409	7.42222	6.39063	3.63895	4.46463	7.5131	9.04352	5.50226	13.0435	4.12822	10.8872	4.67088	7.68458	6.65291	13.96	8.34905	4.14962	3.42393	5.8043	4.91545	5.7137	5.25967	5.88619	5.63717
142	tumor	Baseline	Post-Menopausal	Arm A	Arm C	6.11923	6.44733	8.28353	8.42385	6.80705	7.80258	6.16709	8.43995	6.86047	5.96245	6.53003	5.68479	6.86774	8.65783	6.88508	5.90154	9.22766	8.84662	8.17331	9.4172	6.33997	7.89746	6.83876	4.43711	5.32169	8.09211	10.3606	6.42084	13.9097	5.21522	11.3033	4.88334	8.35349	7.67925	13.9627	8.79554	5.20254	4.63411	8.1192	5.67406	6.41389	5.40689	3.727	6.25725
144	immune	2 Weeks	Pre-Menopausal		Arm C	5.25748	3.73578	10.2645	7.76232	8.53135	11.0235	8.17033	9.02155	8.02667	8.30157	6.31597	5.97541	8.84617	7.2184	8.99121	6.19391	12.6605	11.554	8.71283	7.30759	5.0888	11.1623	8.60113	4.64742	6.05771	5.18609	4.46989	5.78493	12.0562	5.02008	10.7062	5.02594	8.49014	7.15572	14.5386	10.8787	5.36297	4.04335	8.88854	5.54109	5.96631	5.71781	4.33496	6.17297
144	immune	Baseline	Pre-Menopausal		Arm C	5.66729	5.76028	7.67322	8.20495	7.14008	8.6591	6.8877	7.68427	6.51661	5.82651	5.65436	5.76399	6.99219	8.63272	7.32216	5.33842	10.273	9.69658	7.67445	8.29518	5.23265	8.20444	6.78102	3.60145	5.34214	7.06765	9.11343	6.11851	12.3281	3.16974	10.2871	5.17392	8.66506	5.91506	14.8279	9.49089	5.09662	2.19193	7.07625	5.16132	5.39333	5.90922	5.59834	4.99614
144	tumor	2 Weeks	Pre-Menopausal		Arm C	5.47273	6.28641	9.41206	10.5082	7.31106	8.67388	7.59942	7.73536	6.59764	5.61388	6.62058	4.76334	6.67849	7.98956	7.30277	5.47685	11.828	9.07659	8.31413	10.8371	6.09838	8.50722	6.75971	4.34641	6.04512	10.765	11.0992	5.9826	12.6018	4.88044	10.0694	5.09078	8.60775	8.18059	14.8774	8.81055	5.69308	3.10872	5.796	4.95637	6.60161	5.69728	5.45645	6.27583
144	tumor	Baseline	Pre-Menopausal		Arm C	4.51677	4.84511	7.68013	8.93139	6.676	7.31598	6.87873	6.70083	5.08004	5.36863	6.06135	4.98119	6.38116	6.35929	6.59627	4.71855	10.4357	8.18559	7.44937	9.11078	4.6217	7.38373	5.78939	3.01033	5.34989	8.53382	12.1801	5.21249	11.7733	3.9641	10.8105	3.91661	7.99643	6.58126	14.7904	8.67271	4.7849	3.40447	5.43232	4.40245	6.22594	5.51604	3.98196	5.88958
155	immune	Baseline	Pre-Menopausal		Arm D	5.17028	6.41942	6.44065	8.49738	7.65083	8.61507	5.9034	6.70448	5.90859	8.98331	6.09092	5.70315	9.22787	8.08329	8.70008	5.63736	10.3017	11.0215	8.14488	7.40461	6.24003	8.23694	7.94926	4.2304	4.9034	5.62272	5.4899	4.63806	11.4201	3.47367	9.92015	4.21746	7.96289	6.26943	15.9157	9.58179	5.388	3.13925	8.92445	5.1461	5.88832	5.66349	5.05032	5.38056
155	tumor	2 Weeks	Pre-Menopausal		Arm D	5.12966	5.68283	9.4558	7.92883	6.36162	7.67732	6.52547	7.40635	5.34792	5.94653	6.16447	5.14795	6.89903	9.92682	7.10628	5.16013	10.1918	8.88392	7.60193	7.26831	5.34323	7.55008	7.05577	3.32772	5.19664	7.88712	8.19556	7.07471	12.1864	3.86064	10.7501	4.19654	11.5651	6.88442	14.2209	8.38098	5.48118	2.46725	8.01001	4.63571	5.65093	5.25464	5.19718	5.3021
155	tumor	Baseline	Pre-Menopausal		Arm D	4.63701	5.31538	8.74112	7.727	6.3257	7.44667	6.0392	6.99414	4.85469	5.51181	5.82964	6.2231	6.43155	8.20187	6.67637	4.43402	9.93122	8.31483	7.83185	6.6885	4.73747	7.29351	6.22404	2.84963	4.76529	9.27489	8.4471	5.86814	11.8222	3.39951	10.2783	3.0951	8.54939	6.69074	14.7643	8.22947	4.69741	1.89884	8.3477	4.37185	5.53189	5.03959	4.92165	5.68334
[truncated: 14 more columns]

## Sheet: Supplementary_Table S4
Immune vs invasive cancer epithelial ROIs at baseline (N = 102),
Upregulated in the immune regions					Upregulated in invasive cancer epithelial
Protein	log2FC	adj p_value			Protein	log2FC	adj p_value
CD3	-2.57	9.83e-67			ER	3.03	8.21e-65
CD4	2.11	1.03e-60			Pan-CK	2.82	2.92e-64
CD8	2.43	2.54e-54			EpCAM	2.45	3.18e-51
CD20	2.44	4.67e-49			HER2	1.22	4.8e-29
					PR	1.68	4.22e-25
On-treatment biopsies after two weeks of tamoxifen (N = 31) or letrozole (N = 31) vs baseline
Upregulated in the immune regions after tamoxifen					Upregulated in invasive cancer epithelial after tamoxifen
Protein	log2FC	adj p_value			Protein	log2FC	adj p_value
ns	ns	ns			PR	0.96	0.000106
					Ki-67	0.5	0.21
Upregulated in the immune regions after letrozole					Upregulated in invasive cancer epithelial after letrozole
Protein	log2FC	adj p_value			Protein	log2FC	adj p_value
ns	ns	ns			Ki-67	1.56	8.31e-10
					PR	1.67	9.94e-08

## Sheet: Supplementary_Table S5
protein	log2foldchange	lmer_pval	lmer_pval_adj_BH
CD27	-2.19059	8.1315e-17	1.40946e-15
4-1BB CD137	-2.03881	5.1315e-17	1.33419e-15
PR	-1.97064	1.35278e-09	8.79307e-09
MART1	-1.2491	6.93317e-11	5.15036e-10
ARG1	-1.04115	3.99908e-09	2.31058e-08
GITR	-0.910708	7.78838e-05	0.000269997
PD-1	-0.854703	7.84604e-09	4.07994e-08
CD20	-0.751665	0.00226898	0.00536303
CD56	-0.702538	7.79977e-07	3.3799e-06
LAG3	-0.650171	0.00183892	0.00478119
Ki-67	-0.617958	0.0212054	0.0380235
CD45RO	-0.603841	0.0069693	0.0151001
IDO1	-0.601337	0.00828733	0.0165747
CD45	-0.45966	0.0566949	0.0951011
OX40L	-0.423833	0.00972257	0.0180562
VISTA	-0.411079	0.0814576	0.124582
CD66b	-0.408224	0.19072	0.23613
CD8	-0.40613	0.0807314	0.124582
Bcl-2	-0.389207	0.00203994	0.00505128
CD14	-0.364987	0.183065	0.232179
CD4	-0.315953	0.108154	0.152001
ICOS	-0.310743	0.201208	0.243321
FAPalpha	-0.30937	0.101849	0.147115
CD11c	-0.297801	0.271968	0.314274
GZMB	-0.296617	0.321606	0.363555
CD68	-0.268447	0.0728945	0.118454
EpCAM	-0.210159	0.143728	0.191638
PD-L1	-0.192744	0.244356	0.288785
FOXP3	-0.191653	0.118006	0.161482
NY-ESO-1	-0.0995384	0.591699	0.641007
HLA-DR	-0.0435886	0.655326	0.695448
Her2/ErbB2	-0.00383538	0.85537	0.85537
PTEN	0.0254821	0.486033	0.537739
CD25	0.0264057	0.72717	0.756257
CD44	0.0551419	0.774126	0.789305
CD3	0.204987	0.0910114	0.135217
CD127	0.35533	0.150165	0.195214
CD80	0.529394	0.0388157	0.0672805
Fibronectin	0.586474	0.00801686	0.0165747
PD-L2	0.702221	0.00457969	0.0103541
CTLA4	0.71253	0.00926939	0.0178522
ER alpha	0.737004	0.000171514	0.000557421
CD163	0.747385	0.00108671	0.00297417
S100B	0.780326	0.000546838	0.00167268
B7-H3	0.792614	0.00061537	0.00177774
CD40	0.810143	8.87277e-06	3.54911e-05
Tim-3	0.918336	1.00817e-05	3.74463e-05
PanCk	1.08948	5.70641e-07	2.69757e-06
Beta-2-microglobulin	1.47163	1.41188e-15	1.83545e-14
CD34	1.64018	5.73183e-11	4.96759e-10
STING/TMEM173	1.70402	1.0212e-20	5.31022e-19
SMA	2.02091	2.5499e-14	2.65189e-13

## Sheet: Supplementary_Table S6
protein	log2foldchange	lmer_pval	lmer_pval_adj_BH
4-1BB CD137	-1.71431	3.20261e-12	3.33072e-11
CD27	-1.10367	1.1757e-06	6.11364e-06
EpCAM	-1.05936	0.000729626	0.00210781
MART1	-1.0207	1.56072e-06	7.37796e-06
PanCk	-1.00502	0.0237192	0.0474385
Her2/ErbB2	-0.931839	0.000106275	0.000345393
ARG1	-0.902855	4.10077e-05	0.00014216
ER alpha	-0.771637	0.0351768	0.0653284
Ki-67	-0.746286	0.00509544	0.0110401
FOXP3	-0.698371	0.00404226	0.0096868
PR	-0.556275	0.038603	0.0692191
PD-1	-0.532704	0.00439145	0.0099285
CD56	-0.52983	0.00204101	0.00530662
FAPalpha	-0.507932	0.0342751	0.0653284
CD68	-0.389787	0.163517	0.236191
GITR	-0.380242	0.0829805	0.126911
LAG3	-0.379309	0.0856292	0.127221
B7-H3	-0.314172	0.335438	0.396427
CD14	-0.302361	0.298147	0.383264
OX40L	-0.263055	0.0690005	0.108728
NY-ESO-1	-0.163149	0.30412	0.383264
GZMB	-0.103389	0.61095	0.648355
CTLA4	-0.0764203	0.692165	0.705708
Bcl-2	0.082902	0.705708	0.705708
CD127	0.0878049	0.610283	0.648355
PD-L1	0.100973	0.625072	0.650075
CD11c	0.108004	0.323044	0.390658
HLA-DR	0.128842	0.3913	0.432928
PTEN	0.163097	0.383082	0.432928
CD25	0.18766	0.354786	0.409975
VISTA	0.208995	0.30956	0.383264
Tim-3	0.221546	0.249383	0.350485
CD44	0.229536	0.30152	0.383264
ICOS	0.353805	0.0542402	0.0909836
Fibronectin	0.394013	0.279674	0.382712
CD8	0.441989	0.0606098	0.0984909
CD66b	0.502702	0.0432349	0.0749404
CD45RO	0.646837	0.000669513	0.00204792
SMA	0.739406	0.0207348	0.0431283
CD80	0.782665	0.000813398	0.00222614
IDO1	0.80383	0.00409826	0.0096868
CD45	0.861241	1.23335e-05	4.93341e-05
PD-L2	1.10221	1.10105e-05	4.77122e-05
CD4	1.13397	2.4508e-08	1.59302e-07
CD163	1.30689	2.61719e-05	9.72099e-05
CD20	1.48563	4.12792e-07	2.38502e-06
CD3	1.52846	2.86062e-11	2.47921e-10
STING/TMEM173	1.94035	7.78637e-16	2.02446e-14
S100B	1.95139	1.38378e-13	1.79892e-12
CD40	1.96409	7.54586e-15	1.30795e-13
Beta-2-microglobulin	2.29251	2.91697e-26	1.51682e-24
CD34	2.37455	3.3126e-09	2.46079e-08

## Sheet: Supplementary_Table S7
		NEOAI		PELOP-Immune		PELOP-cancer
		log FC		log FC		log FC		ROI
protein	gene	up/down	P-val <0.05	up/down	P-val <0.05	up/down	P-val <0.05	up immune/ cancer
CD137	TNFRSF9	up	yes	down	yes	down	yes	immune
B7-H3	CD276	up	no	down	no	up	yes	cancer
BCL2	BCL2	up	yes	up	no	down	yes	NS
CD11C	ITGAX	down	yes	up	no	down	no	immune
CD127	IL7R	up	yes	up	no	up	no	cancer
CD163	CD163	up	no	up	yes	up	yes	cancer
CD20	MS4A1	up	yes	up	yes	down	yes	immune
CD25	IL2RA	down	no	up	no	up	no	immune
CD27	CD27	up	yes	down	yes	down	yes	immune
CD3	CD3D	up	yes	up	yes	up	no	immune
CD34	CD34	up	yes	up	yes	up	yes	immune
CD40	CD40	down	no	up	yes	up	yes	NS
CD44	CD44	down	no	up	no	up	no	immune
CD45	PTPRC	up	no	up	yes	down	no	immune
CD45RO ( CD45 isoform)	PTPRC	up	no	up	yes	down	yes	immune
CD68	CD68	down	yes	down	no	down	no	immune
CD8	CD8A	up	yes	up	no	down	no	immmune
CTLA4	CTLA4	up	yes	down	no	up	yes	cancer
ER	ESR1	down	yes	down	yes	up	yes	cancer
Fibronectin	FN1	down	no	up	no	up	yes	immune
FOXP3	FOXP3	down	yes	down	yes	down	no	NS
GZMB	GZMB	up	no	down	no	down	no	immune
HER2	ERBB2	up	no	down	yes	down	no	cancer
HLA-DR	HLA-DRB1	down	no	up	no	down	no	immune
ICOS	ICOS	up	no	up	no	down	no	immune
IDO1	IDO1	up	no	up	yes	down	yes	immune
KI67	MKI67	down	yes	down	yes	down	yes	cancer
LAG3	LAG3	up	no	down	no	down	yes	immune
PD-L1	CD274	up	no	up	no	down	yes	immune
PR	PGR	down	yes	down	yes	down	yes	cancer
PTEN	PTEN	up	yes	up	no	up	no	NS
TIM-3	HAVCR2	down	yes	up	no	up	yes	immune

## Sheet: Supplementary_Table S8
IFNg Early	IFNg Late	E2 related
MICAL2	RNF19B	KIF24
IL6	EXOC3L1	BIRC5
PHLDA1	C12orf44	C8orf46
APOD	DDX60	MYEOV
RGS16	FRMPD3	TICRR
CASP10	HLA-DRB1	HELLS
BIN1	IL18BP	MT2A
MAP2	RUFY4	TCF19
UBD	KLHDC7A	HS3ST3B1
DAPK2	C4B	MON1A
MYCN	FRMD3	SCFD2
GNB4	DEGS2	KIFC1
ERP27	KARS	MTHFD2
SERPINB9	ISG15	SMCO3
ITPRIP	CHRNA10	DHTKD1
MYADM	GPC3	ASCL2
TPM1	IFI35	ZNF488
PRICKLE4	IRF7	KIF2C
WDR1	AIM2	ADA
ULBP3	B3GNT3	CRAT
TNFRSF10A	RFX5	GJB2
SLC36A1	RENBP	S100P
SDSL	GADD45G	ARHGAP33
ABLIM2	FAM26F	LPAR5
ARSJ	CYP21A2	RAD51AP1
SLC9A7	TRIM14	FOXM1
ARHGAP31	NHLRC1	AC087645.1
FOXF1	NAGS	CXCL12
BHLHA15	ERAP1	MCM5
CNDP1	HPGD	WDR4
RAET1L	ADAMTS6	KREMEN2
MAF	PCGF5	LRFN1
NFIX	RP11-93B14.6	ACTL8
KCTD5	C17orf72	PRIM1
NGFR	NLRC5	NUPR1
LAMB3	GBP4	PTGDR2
STEAP4	PKD1L2	SLC7A1
ULBP2	C1QL1	PPRC1
LIF	PSMB10	HS3ST3A1
SLC12A7	DDX58	ACACB
SMAP2	RAPGEF3	C21orf58
KRT17	RCN1	PHGDH
SERPINB8	OLFML3	MCM3
NFKB2	DAPP1	MTHFD1
STX11	C1R	CA2
STOML1	S1PR2	CENPK
GRAMD3	ACSL5	SP140L
CXCL11	ZNF385B	GMNN
RP11-211G3.3	GBP1	SPC25
WSCD1	PARP3	HPN
ATOH8	TESK2	KIF18B
RNF144A	TNFRSF19	ZNF462
MALL	ACSF2	SLC43A1
HIVEP3	PLEKHA6	NCAPH
SLC25A22	TRIM56	S100A6
MAN1C1	VWA3B	PSTPIP2
NFKBIE	SECTM1	E2F7
PITX1	POMP	GINS4
CNKSR3	HLA-DRA	MCM7
IGFBP3	TAPBPL	STMN3
RMDN3	IFI44	POLD1
APCDD1	RNF213	TUBB4B
RAB36	CTSS	ASNS
ARID5B	SLC2A12	SH3BP1
SLC35F6	SAMD9	OSGIN1
ACTN1	HERC6	PGP
KRT16	C19orf66	MKI67
C3orf52	OAS3	FEN1
HDAC4	PODXL	C20orf24
GFPT2	PPP2R2C	PYCR1
NAV2	TRIM25	FJX1
HMGA1	SMTNL1	MGP
RASGEF1A	NAMPTL	E2F2
TNFRSF11B	PLEKHG5	LDHA
PDLIM7	GPR124	WBSCR28
DLGAP3	TMEM51	UGT8
SOCS3	PPA1	CA11
ZNFX1	GBP5	PIM1
TMEM63C	BCL2L14	MBOAT1
TLR2	BTN3A1	PSMG3
CLDN1	HLA-DPA1	AKAP5
GRK5	NDUFA9	IGFLR1
HS3ST1	CDK18	PKIB
CPQ	SPATS2L	NTF4
ACTG1	SP6	ERN2
ANKRD22	APOL4	C16orf59
ANKFY1	ZBP1	C1QTNF9B
NTNG1	UBE2E2	TIFA
SLCO2A1	PSMA6	DSCC1
SOAT1	FAM115C	SYNE1
SLIT2	ROBO3	DTL
MYO10	WDR25	TP73
CYP4V2	PYCARD	ATAD2
GAS1	LGALS3BP	ACOT7
EBF4	IL15RA	CLCN4
TNFAIP3	CSF1	PRR15
TNS3	CPNE2	AURKB
RELB	ACTA2	SMTNL2
AMOT	PLA2G2A	MVD
DRAM1	FBXO6	PRUNE2
ZC3H7B	REC8	VAV3
ARL4C	FBXO39	MCM4
NIM1	DUSP15	MCM2
UNC13A	CERS4	SOX18
LRRC3	DPYD	ME1
ENOX1	TMSB10	BEGAIN
PLXNC1	ETV7	LIG1
EN2	APOL6	CDKN2C
LRFN5	RGS10	CEBPB
ATP10D	PARP14	CTPS1
HTR1E	ZMYND15	TRIM29
BVES	PLEKHS1	KIAA0101
RASL11B	GPR158	CDCA2
PLEKHN1	ART1	FANCI
KAT2B	DNPEP	MPV17L2
ZDHHC14	C4orf32	PCK2
ATF3	SHISA5	E2F8
NFE2L3	MDGA1	BACH2
CYP1A1	SCO2	E2F1
SPTBN1	GLI3	METTL1
BCL6	GBP2	CHTF18
CXCL10	CTRL	SYNPO2
TRAFD1	WNT3A	PMAIP1
LMO7	UTS2	ZNF750
KLHL23	HLA-DOA	HPSE
TFPI2	IFIT1	TONSL
FAM84A	IL12A	KIAA1217
CCNA1	CELF3	BRCA1
FLNB	LMF2	PDZK1
CD7	CCDC102A	SKA3
FLNA	MAOB	MYB
GRM4	RASGRP3	AMER1
EGFR	TTC22	CLSPN
ZYX	TRIM31	KCNK5
ASPHD2	TNFSF10	ADM2
FAM222A	IL12RB2	LARS2
RUNX1	PRRT2	AIPL1
TENM4	MYO3A	CD44
SPOCD1	GSDMB	C18orf56
COTL1	HLA-DPB1	CCDC86
LIMS2	FAM83A	RMI2
DOCK10	PARP10	C3
TMEM255B	SCPEP1	DIAPH3
SYT12	MX2	DUSP5
EHD4	CD97	KIF12
CTSE	SCNN1A	MYBL2
EPHA10	BTN3A3	NAALADL2
C19orf12	IRF2	CAPG
CHSY3	FAS	PCNA
ETV6	TRIM2	HAUS5
KIAA1462	HLA-F	SLCO5A1
SLC44A3	ZC3HAV1	CIT
ANXA3	FYB	NCAPH2
ARHGDIB	NOD1	ETV4
EHD1	TRIM22	HIST2H2AC
FLT1	CASP7	ITPKA
POLR3D	RNF114	CAPN8
RIPK2	LAP3	CDC25B
C2CD4C	IFIT2	CHAC1
TRIB2	BLNK	BCL2L12
CCL22	DTX3L	FOXC1
INPP1	LY6G6C	NCAPG2
SDC3	CIITA	CHAF1B
THBD	HSH2D	ERCC6L
RNF224	PLXNA2	PSMB2
PXDC1	TMEM40	CDCA7
TRIO	KRT3	SGOL1
S100A3	ITM2B	JAZF1
HEG1	FAM111A	SYBU
BAK1	ODF3B	MVK
FCRLB	GLIPR2	AC004381.6
MMP25	KLHDC7B	RFC2
FAM195B	ATP8B4	GSTO1
IRF8	TAP1	C4orf19
ITGA3	WARS	SLC7A5
MICAL1	MDK	MOCOS
RUNX2	ERAP2	PLEKHA4
CYP1B1	GSTK1	GARS
RGAG4	OAS2	CDC45
FYN	PRKD2	CDCA5
GALNT18	OXGR1	MCM6
CA13	HRCT1	CCDC109B
RHBDF2	ANKRD13A	ZNF367
HSPB8	P2RX5	TRAIP
SEMA7A	SLC25A45	CAPN2
VCL	C5orf56	ANXA2R
FOXI1	APOL3	ALPK1
TUBB3	HLA-DMA	MCM10
NOL6	GBP3	SKA1
ADM	ENTPD8	JAK2
FHL2	STAT2	GINS2
SFMBT2	SAMD9L	ACBD7
STAT3	LYPD6B	SLC22A31
CETP	ADAR	TUBB6
EID2	FAR2	NHEJ1
CNN2	MX1	MARS
DKFZP434E1119	IFITM3	CENPM
TFAP2A	TYMP	RAMP3
NTN4	HLA-B	EHD2
ACER2	OGFR	HLF
MSX1	MSRB1	CDSN
P2RX2	MVP	POLA2
DNAJA1	SYTL3	WDR76
FN1	MAPK8IP2	LEF1
MFSD12	PSMA5	TACC3
MYD88	GLRX	NRGN
LRRC3DN	FAM83E	FANCD2
PDE1B	IL18	GINS1
BIRC3	PSME2	PATL1
CARS	IFIT5	GSG2
SPRY4	TRIM38	TK1
SCARA3	TNFRSF14	APOBEC3G
PCDH8	ANKRD35	EXO1
ICAM1	PLSCR1	HERC5
PAPSS2	TRIM5	RAD51
ITGA6	IFI27	RAD54L
TGM2	TMPRSS4	FBLN1
SOGA2	STON2	SFN
TNIK	OAF	MLF1IP
IKBKE	WDR86	C17orf53
CCDC71L	LAPTM5	LRFN4
TRIM26	DDX60L	SLC7A11
FSTL4	CLIC5	CBR3
KSR1	SLC15A3	MND1
LAMC2	HLA-E	TYMS
EFEMP1	GPR113	MB21D1
ST3GAL1	STAP2	PRIM2
ARID5A	CEACAM1	RIBC2
PLAUR	HELZ2	CDC25A
TRIM47	PLCH1	ZWINT
THEG	ANGPTL6	RBM14
ARPP21	CMYA5	ASS1
MYBBP1A	SMPD3	CNIH2
UPP1	LHX1	SLA2
FAT1	RHBDL3	AGPAT9
DLX2	SYT15	CALML5
LOXL2	SPTLC3	MELK
ENC1	ACP2	NRM
ACTB	ABCD1	PIF1
BDKRB2	RILP	SHCBP1
ITPRIPL2	OPTN	RNASEH2A
CLDN23	DPP4	ACSS2
CX3CL1	OASL	ZNF618
NUAK2	RHBDL1	THSD4
GPR39	IGF2BP2	KLK6
COL4A1	TMEM229B	ICOSLG
ACTG2	RARRES3	CENPH
CXCL16	C17orf100	ADRB1
ST8SIA4	UNC93B1	FST
CEBPD	TMCO4	C4orf21
LYSMD2	GUK1	IL17RE
IL7	HLA-DRB5	FKBP5
GOLGA7B	ARRB1	TIMELESS
TUBB2A	ACSS1	CLEC7A
DZIP1L	CASP8	LRRC59
PLA2G10	RNF149	CDT1
PHLDA2	IL1RAPL2	LRP8
SH2B3	RSAD2	MRPL14
NKX3-1	UBE2L6	POLE
SDCBP2	CMTR1	PDK3
KRT7	NOV	IFITM10
FAM212A	TMEM140	ORC1
SYNPO	PRRG4	MTHFD1L
RAB32	HLA-A	FDPS
VIPR1	IFIH1	CCM2L
C1QL4	ADC	EIF2AK2
GPRC5B	KRT4	RECQL4
KCTD12	PLSCR4	NTN1
UBE2QL1	SERPING1	CDC6
NPAS3	STS	GAL
GPR37	RBCK1	YARS
PLA2G4F	TNS1	SLC1A4
RCAN2	C4A	AK4
PALLD	IL18R1	RRP12
CXCL9	DOCK9	IQGAP3
STAMBPL1	CHAD	IFNAR2
DUSP10	HSD3B7	CDCA3
SELL	TRANK1	CALM3
CLIP2	PSMB9	OIP5
ALDH1A3	PARP8	MST1R
COL9A2	CASP4	DOK7
CYLD	FKSG48	ST6GALNAC2
ITGB8	C11orf35	CHRM1
TLCD2	STAT1	GCLM
NPR1	FBXO32	TUBA1C
TGFB2	SLC6A9	TSKU
LCP1	CYP4B1	ASF1B
TNFAIP2	PATL2	PKMYT1
C8orf4	LIPT1	OSBPL10
GPR115	FLT3LG	TTC7A
PLA2G4C	P2RY1	WDR62
CLC	HLA-DQA1	PYROXD2
MRAS	NKX3-2	RRM2
JAG1	MMAA	FAM111B
SPHK1	MUC1	BOP1
C1orf170	NTNG2	NUDT6
PREP	HPS3	IL27RA
C9orf169	LMO2	EIF5AL1
LSR	FAM179A	HSPA12A
TNFAIP8L3	TRIM69	GINS3
SEMA3E	GRAMD1C	MUC16
ADPRH	IRF9	ESCO2
FAM149A	IL15	MIF
XIRP1	PARP9	ESPL1
LYPD1	USF1	RDM1
DIO2	C14orf159	NEURL
BATF	RTP4
JDP2	NMI
ALOXE3	IFI6
ITK	TBC1D1
CNDP2	CP
RASD1	GMPR
DAB2IP	APOBEC3B
CAND2	TCIRG1
IL32	USP18
PPARG	ZNF296
EDN1	SLC12A1
CACNG6	CAST
SEC14L2	IDO1
PDLIM1	IL12RB1
ICAM4	CCL17
STAT5A	CHRNB1
MAPRE2	HNF4G
VGF	LAMP3
TNFRSF21	HLA-DQB1
LHX2	PSMG4
MAFF	CALCRL
TPRN	GRAMD1B
PLEKHG4B	APOL1
KCNK2	PML
SHANK3	C16orf98
PFKP	ST5
RPS6KA4	TNFRSF25
ALS2CL	SYNM
MACC1	PHF11
PAX5	MUC20
TMEM158	PSME1
SMIM5	PER3
PHLDB2	SOX2
	IFI44L
	GSDMC
	BTN3A2
	PHF15
	PLA2G16
	TRIM21
	FAM167B
	IFIT3
	GIMAP2
	L3HYPDH
	PJA1
	FKBP11
	SP100
	TLR3
	DYNLT1
	CCL25
	MLKL
	IFI30
	HLA-C
	BTN2A2
	CADPS2
	SLC25A28
	PSMB8
	ADPRHL2
	CD74
	CEACAM5
	RNASEL
	BATF2
	IRF3
	MOB3C
	XAF1
	AKAP7
	TSPAN15
	C9orf91
	ELOVL7
	MR1
	CD274
	IFITM1
	CD82
	MOV10
	TLDC2
	B2M
	N4BP2L1
	TAPBP
	EMR1
	SCML1
	PSMA3
	ADIRF
	IL17RC
	GPR133
	HLA-DMB
	PSMA4
	CALCOCO2
	SOCS1
	NUB1
	UBA7
	CAPN9
	SP110
	NRK
	ADAMTSL3
	OAS1
	C5orf15
	SLC27A2
	APOL2
	TTLL6
	FAM65B
	PLBD1
	RBM43
	GK
	PYY
	LGALS9
	IRF1
	USP42
	RNF31
	C1S
	ISG20
	GALT
	CEACAM6
	PAXIP1-AS2
	KIAA0040
	CFB
	MVB12A
	SDHA
	TAP2
	GAD1
	CPT1B
	CMPK2
	RAB19
	ANXA9
	DHX58
	CTSO
	BST2
	PLLP
	SAMHD1
	CFH
	SMCO4
	CACNA1C
	PARP12

## Sheet: Supplementary_Table S9
HD (log2foldchange>1, padj<0.01)				E2 (log2foldchange>1, padj<0.01)
6h	12h	24h	48h	6h	12h	24h	48h
ETV7	HELZ2	HLA-E	OAS3	TAP1	TAP1	TAP1	STAT1
CX3CL1	PSME1	B2M	HLA-C	WARS	STAT1	WARS	B2M
BATF2	TAPBP	IFI30	TAP1	IRF1	WARS	IRF1	WARS
APOL6	SPATS2L	PARP9	STAT1	TAP2	IRF1	TAP2	OAS3
CXCL10	IFITM3	APOL2	HLA-A	APOL2	TAP2	HLA-B	HLA-C
CXCL11	FN1	STAT1	WARS	STAT1	OAS3	UBE2L6	HLA-A
CXCL9	NUB1	PSMB10	APOL2	PARP14	PARP14	B2M	IRF1
UBD	RNF213	HLA-C	IRF1	OAS3	PSMB10	HLA-A	TAP1
NLRC5	STAT2	PARP14	UBE2L6	IRF9	APOL2	STAT1	HLA-B
IDO1	ISG15	IRF1	LGALS3BP	HLA-E	PARP9	LGALS3BP	TAP2
PSMB9	LAP3	TAP2	TAP2	PARP12	LGALS3BP	HLA-C	LGALS3BP
GBP1	LGALS3BP	HLA-A	B2M	PARP9	B2M	PARP14	IFI6
GBP4	MT2A	TAP1	HLA-B	PSMB10	SAMHD1	PSMB10	PARP14
APOL1	DTX3L	WARS	HLA-E	DTX3L	HLA-E	APOL2	PSMB10
XIRP1	IRF9	UBE2L6	PARP9	NMI	IRF9	IRF9	HLA-E
APOL4	PSME2	GBP1	GBP1	IFI35	HLA-C	HLA-E	IFI35
APOL3	HLA-E	HLA-DRB1	SAMHD1	LGALS3BP	IFI35	IFI35	IRF9
SERPING1	B2M	IFI35	HLA-F	SAMHD1	HLA-B	SAMHD1	APOL2
CCL22	HLA-C	LGALS3BP	PSMB9	TRIM21	NMI	HLA-F	HLA-F
IL32	PARP9	OAS3	PSMB10	TRIM14	HLA-A	PARP9	PARP9
IFIT3	SAMHD1	PSMB9	IFI30	IFIH1	DTX3L	OAS3	PSME2
RTP4	IFI30	IFI6	IFI35	CYP1B1	PARP12	IFI6	SAMHD1
WARS	HLA-A	IRF9	BST2	SP110	PSME2	PARP12	ISG15
GBP3	STAT1	HLA-F	HLA-DRB5	HELZ2	TAPBP	IFI30	PSME1
TAP1	PSMB10	OAS1	OAS1	SECTM1	ISG15	NMI	PARP12
BTN3A1	APOL2	BST2	HLA-DRB1	NLRC5	IFI30	PSME1	IFITM3
CMPK2	OAS3	STAT2	IRF9	NFIX	SP110	IFITM1	TAPBP
CD274	IFI35	SAMHD1	PARP14	TAPBP	OPTN	PSME2	NMI
LGALS9	PARP14	ISG15	NLRC5	OGFR	IFIH1	ISG15	OPTN
RUFY4	IRF1	HLA-DRB5	STAT2	CSF1	NUB1	TAPBP	DTX3L
IRF1	TAP2	PSME2	PSME2	NUB1	TRIM21	IFITM3	IFI30
EMR1	TAP1	DTX3L	TRIM21	HLA-C	ERAP1	DTX3L	UBE2L6
BTN3A2	UBE2L6	SECTM1	PARP12	CASP7	UBE2L6	CD74	IFITM1
PDE1B	WARS	NUB1	IFI6	PML	OGFR	HLA-DRB1	CD74
OAS2	GBP1	TRIM21	DTX3L	UBE2L6	HLA-F	SP110	OAS2
CD7	PSMB9	RARRES3	IGFBP3	IL15RA	HELZ2	OPTN	STAT2
CETP	GBP2	OPTN	RARRES3	B2M	DPYD	TRIM21	MT2A
TAP2	PARP12	LAP3	TGM2	ERAP1	IFI6	BTN3A2	TRIM21
IL15	ADAR	PARP12	NUB1	CIITA	NLRC5	OAS2	OAS1
BTN3A3	MVP	NMI	LAP3	IFI30	GBP2	NLRC5	BTN3A2
UBE2L6	NMI	IFITM1	ERAP1	GBP2	CD74	APOL1	SP110
XAF1	KARS	TAPBP	NMI	RNF213	PSME1	OAS1	HLA-DRB5
PSMB8	ISG20	IFIT3	CCL22	ISG15	HLA-DRB1	IFIH1	IFIH1
IL15RA	ERAP1	IFIH1	IFIT3	IFIT5	STAT2	C19orf66	C19orf66
CCL17	OPTN	CFB	OPTN	APOL1	APOL1	LGALS9	NLRC5
SECTM1	OAS1	IFITM3	TAPBP	ACTG2	SECTM1	GBP2	HELZ2
RARRES3	IFIH1	LGALS9	ISG15	ENC1	TLDC2	HLA-DRB5	MDK
IFI44	TRIM14	PSME1	OAS2	KIAA0040	LGALS9	SECTM1	APOL1
PARP14	SECTM1	MT2A	SECTM1	ICAM1	BTN3A2	MT2A	OGFR
ICAM1	PSMA6	HLA-B	CFB	OPTN	CASP7	NUB1	SECTM1
C8orf46	HLA-DRB1	MVP	C19orf66	USF1	CSF1	CFB	DPYD
CEACAM1	TRIM21	GBP2	RNF213	SLC35F6	OAS2	HLA-DQB1	NUB1
KLHDC7B	ZNFX1	MDGA1	IFITM1	SLC12A7	RNF213	IL15RA	CFB
BST2	TGM2	ISG20	LGALS9	ZNFX1	TRIM14	GBP1	HLA-DQB1
APOL2	STAT3	C19orf66	HERC6	GBP1	OAS1	TLDC2	ERAP1
ACSL5	PML	IFI27	APOL1	C5orf56	NFIX	TAPBPL	RNF213
TRIM21	CASP7	ERAP1	GBP2	SOCS1	IL15RA	CSF1	PDZK1
IL6	SLC12A7	OAS2	MVP	TLDC2	IFITM3	RARRES3	GBP2
IFI35	BST2	APOL1	APOL6	STAT3	USF1	IFIT1	SYT15
OAS3	SOCS1	SYT15	HELZ2	ZC3HAV1	ACTG2	ERAP1	IL15RA
C5orf56	NLRC5	RNF213	SP110	BTN3A2	PML	PSMB9	HLA-DRB1
CSF1	SP110	SP110	IFIH1	PSME2	GBP1	OGFR	LGALS9
COL4A1	ITGA3	RRM2	MLKL	RCN1	LAP3	STAT2	TCIRG1
ITK	ELOVL7	ELOVL7	PSME1	OAS1	IFIT5	PML	PML
CTSE	CIITA	HERC6	APOL3	DDX58	RCN1	C1R	MVP
PLA2G2A	MLKL	APOL3	MDGA1	CD74	SP100	SP100	TRIM14
CYP1A1	C19orf66	NLRC5	TRIM14	APOL6	PLSCR1	SERPING1	CSF1
RSAD2	GUK1	MLKL	MT2A	APOL3	IFITM1	SOCS1	IFIT1
CD74	OGFR	IL17RC	ICAM1	TBC1D1	PSMB9	APOL6	GBP1
SAMD9L	MUC1	SOCS1	BTN3A3	MLKL	C5orf56	BTN3A1	GUK1
IL7	RBCK1	BTN3A3	CASP7	OAS2	HLA-DQB1	MVP	RARRES3
DDX60	IL32	PARP3	IFIT1	OASL	MLKL	APOL3	PYROXD2
IL12RB2	IFIT3	TGM2	ISG20	PSMB9	GUK1	C5orf56	ABCD1
SLCO5A1	MOV10	DDX60	SYT15	CCDC86	ENC1	NFIX	PSMB9
CASP4	HLA-F	C5orf56	ZNFX1	LGALS9	CIITA	C4A	IL17RC
BCL2L14	CSF1	CIITA	CSF1	MYD88	TAPBPL	DDX58	CASP7
ICAM4	ICAM1	BATF2	MUC1	CXCL16	APOL6	USF1	DRAM1
C4A	IFI6	IGFBP3	ELOVL7	BTN3A1	MT2A	BTN3A3	TAPBPL
NTNG2	MAOB	TNFSF10	BATF2	CASP8	DDX58	CASP7	CIITA
STAT1	LGALS9	CSF1	PML	TRIM26	ICAM1	DPYD	TLDC2
ANKRD22	IFITM1	SPATS2L	CMPK2	ST8SIA4	C4A	OASL	SHISA5
GBP5	PFKP	IL15RA	C5orf56	ADAR	C19orf66	PLSCR1	BTN3A1
GAS1	SHISA5	MOV10	IL15RA	RBM14	PSMA6	IFIT2	PLSCR1
MLKL	TRIM25	HELZ2	IFITM3	RNF19B	HLA-DRB5	ISG20	MOV10
HLA-B	RARRES3	TMEM140	ADAR	C4A	RARRES3	IFIT5	C1R
RCAN2	C4orf32	BCL6	SOCS1	USP42	APOL3	CIITA	IFI27
IFIT2	HLA-B	SP100	SPATS2L	RBCK1	EIF2AK2	IFIT3	USF1
PLEKHA4	CCL22	CCL22	BCL6	PSME1	BTN3A1	LAP3	APOL6
FLT3LG	TRIM26	CMPK2	TNFSF10	EFEMP1	SERPING1	FLT3LG	IFIT5
S100A3	OAF	TAPBPL	MDK	SLC7A5	SLC12A7	MLKL	SPATS2L
CCNA1	SCML1	PML	IFI27	HLA-B	RBCK1	PSMB8	CBR3
SOCS1	MCM2	OAF	CIITA	APOL4	SOCS1	MDK	LAP3
TRIM69	HLA-DRB5	XAF1	TMEM140	GPR115	SHISA5	ICAM1	BTN3A3
ERAP2	OAS2	MUC1	GBP4	BTN3A3	OAF	GBP3	ICAM1
FAM26F	MSRB1	GBP4	CAST	GBP3	BTN3A3	TCIRG1	ZNFX1
CASP10	APOL6	IFIT2	XAF1	OAF	C1R	BATF2	SOCS1
KRT16	SYT15	IFIT1	OAF	DDX60L	DRAM1	RCN1	ITGA3
FAM212A	DPYD	SLC12A7	PSMB8	PLSCR1	MVP	RBCK1	APOL3
LIF	PLSCR1	RBCK1	CEACAM5	WDR25	IFIT3	HLA-DPA1	C5orf56
C4B	NFIX	OGFR	DDX60	TGM2	KIAA0040	IFI27	DDX58
PSMB10	MDGA1	FN1	IFIT2	ANXA3	GBP3	CBR3	SERPING1
PARP9	PSMA4	SERPING1	PLSCR1	BATF2	FLT3LG	PARP3	ISG20
C1R	ZC3HAV1	CASP7	SLC12A7	GPR158	STAT3	IL17RC	SP100
GNB4	APOL1	DDX58	TAPBPL	CEBPD	CYP1B1	HELZ2	BATF
OAS1	CDT1	TK1	DPYD	STAT2	SYT15	BATF	RBCK1
UNC13A	ACP2	HLA-DQB1	PSMA6	SERPING1	DNAJA1	BST2	OASL
ATP10D	IL15RA	ICAM1	HLA-DPB1	FLT3LG	IL17RC	GUK1	PARP10
SAMHD1	C5orf56	MYBL2	SP100	C4orf32	SLC25A22	OAF	C4A
TGM2	ENC1	TRIM14	PARP3	IFIT3	TBC1D1	SHISA5	LYPD1
LAMP3	DNPEP	TLDC2	SERPING1	STON2	MAOB	HLA-DRA	MLKL
CFB	TLDC2	DPYD	PLEKHA6	BAK1	HERC6	DRAM1	CXCL16
TMEM255B	APOL3	RNF19B	PLXNA2	ICOSLG	EFEMP1	PSMA6	GSTK1
MDGA1	ANKFY1	GBP3	HLA-DQB1	RARRES3	CFB	XAF1	PSMB8
IRF8	MCM5	KARS	IL17RC	VGF	BATF2	APOL4	SMPD3
UBA7	PARP3	C4A	NFIX	PRKD2	STON2	ETV7	MUC1
ISG20	MCM4	PSMB8	ITGA3	PSTPIP2	APOL4	MUC1	TBC1D1
IFIH1	IFI27	IFIT5	OGFR	ETV7	CBR3	PARP10	BST2
DHX58	TMEM140	SHISA5	DRAM1	MUC1	IFIT2	SMPD3	NFIX
DAPP1	HERC6	ADAR	TMEM229B	BATF	PSMA3	SYT15	IFIT2
IFITM1	CYP1B1	ITGA3	KARS	MAP2	RNF19B	UBA7	SLC12A7
KRT17	LDHA	CDT1	DAPP1	TRIM56	IFIT1	DDX60	IFIT3
DDX60L	BCL6	HLA-DPB1	TLDC2	SP100	XAF1	TBC1D1	OAF
TLDC2	GPR115	MDK	BTN3A1	SMPD3	PARP3	TNFSF10	FLT3LG
HLA-F	SP100	TCIRG1	OASL	GPR133	PSMB8	HERC6	SLC35F6
ZBP1	RNF19B	ASF1B	GBP3	MAOB	MUC1	HLA-DPB1	RNF31
NMI	CFB	APOL4	MOV10	NOL6	TGM2	MAOB	HERC6
ZMYND15	TRAFD1	DAPP1	CEACAM1	C19orf66	SMPD3	CRAT	GPR39
HLA-E	ACOT7	PLSCR1	RNF19B	SLC25A22	BST2	TRIM69	GBP3
C1QTNF9B	SYNPO	RMI2	CD274	IFIT1	ST8SIA4	GPR133	MAOB
VWA3B	IL17RC	APOL6	TMPRSS4	TNS3	HLA-DPA1	STON2	IRF7
PARP12	BATF2	GPR133	APOL4	TRIM69	ETV7	TRIM38	HLA-DPA1
IFI30	RNF114	DNPEP	MOB3C	PHLDA2	OASL	WDR25	TMEM229B
RCN1	PSMA5	MR1	IFIT5	ZYX	TRIM38	IL15	HLA-DRA
CYP1B1	USF1	GUK1	CEACAM6	DNAJA1	CASP8	ABCD1	PARP8
NFIX	MYD88	CD274	SHISA5	RRP12	DDX60	MSRB1	MOB3C
CA13	DDX60	ZNFX1	ITM2B	MT2A	CXCL16	IRF7	XAF1
TFPI2	SDHA	C4orf32	PLBD1	IFIT2	BATF	REC8	PARP3
DTX3L	IFIT5	ANGPTL6	IL32	TAPBPL	HLA-DRA	ANGPTL6	BATF2
RAET1L	MCM7	PSMA6	SMPD3	SYT15	DAPP1	N4BP2L1	TRIM69
OAF	ZNF618	LMF2	PLLP	DAPP1	DDX60L	GBP4	CRAT
C19orf66	PHF15	BTN3A1	DDX58	METTL1	GBP4	RNF19B	ACSF2
GBP2	PPA1	C1R	ANGPTL6	BIN1	FBXO6	HLA-DMA	N4BP2L1
HLA-A	CMPK2	USF1	GPR133	GNB4	LAMP3	TMSB10	ANGPTL6
NIM1	MYBL2	PLEKHA6	RBCK1	DRAM1	PMAIP1	CASP8	UBA7
STAT5A	KIAA0040	ESPL1	TRIM22	HLA-A	ADPRHL2	DAPP1	ETV7
IRF9	DDX58	LAMP3	STAT3	MMP25	UBA7	ENC1	DDX60
TNFRSF14	GSTK1	ACP2	BTN3A2	MSRB1	PARP8	MDGA1	RCN1
STX11	FDPS	KIAA0040	TBC1D1	XAF1	IL15	PLEKHA4	HLA-DPB1
TAPBPL	C5orf15	E2F1	IFI44L	DDX60	ISG20	TRIM14	RNF19B
IFI27	TBC1D1	NFIX	NOD1	IL15	SOAT1	PARP8	APOL4
SPOCD1	TAPBPL	CEACAM1	DUSP10	TRIM38	GPR115	LAMP3	GPR133
HLA-C	BTN3A3	GRM4	PHF15	MPV17L2	PRRG4	FBXO6	IGF2BP2
ASPHD2	MCM3	GINS2	SCNN1A	IFI6	MOB3C	GLRX	HLA-DMA
OASL	MDK	MCM2	SMIM5	NOD1	FN1	ST8SIA4	FBXO32
MX2	CALCOCO2	RFX5	ODF3B	HEG1	IFI27	CD274	NOD1
TRIM14	RCN1	SMIM5	USF1	ADPRHL2	VGF	ZMYND15	KIAA0040
MAOB	GBP4	TIMELESS	FN1	CD274	TRIM69	GALT	BLNK
PMAIP1	RIPK2	NOD1	CXCL16	SFMBT2	MAPK8IP2	RTP4	TRIM38
RAB19	PRKD2	TBC1D1	IL15	HLA-DRB1	GNB4	TRIM22	FBXO6
DZIP1L	TK1	TRIM26	GPR115	MVP	ABCD1	TGM2	PLBD1
MAPRE2	RMI2	ZC3HAV1	C5orf15	GBP4	ERAP2	DDX60L	GBP4
TRIM22	SFN	TMEM229B	ANXA9	PRUNE2	HLA-DPB1	CXCL16	REC8
PLXNA2	XAF1	SMPD3	UBA7	CCDC71L	CD274	C1QL1	STON2
TNFSF10	SERPING1	C5orf15	ZC3HAV1	TFAP2A	C1QL1	FAM83A	CAPN8
GPR115	GINS2	IL32	CALML5	CMPK2	C4B	C4B	DDX60L
TNS1	GBP3	UBA7	C4orf32	LAMP3	REC8	CMPK2	ENC1
IFIT5	DAPP1	IFI44L	FLT3LG	FAM84A	CEBPD	SAMD9	SMTNL2
ANGPTL6	PAPSS2	TRIM22	C4A	C1R	CCL22	BLNK	TNFSF10
MMP25	MR1	TNS1	GPR124	PSMB8	IRF7	CCL22	TRIM22
PLAUR	FBXO6	KIAA0101	CAPN9	IRF8	PCGF5	GPR115	SYNPO
ADPRH	C1R	SOX2	LAMP3	MX1	IGF2BP2	PMAIP1	DAPP1
CTSO	PSMB2	ITM2B	RCN1	KRT16	RTP4	ERAP2	GLRX
DDX58	CXCL16	BTN3A2	RSAD2	HLA-DRB5	HLA-DMA	PHF11	PATL2
RASL11B	IGFBP3	MSRB1	PRKD2	SLC27A2	WDR25	NOD1	LAMP3
SP110	APOL4	CMTR1	ZMYND15	ERAP2	IRF2	PSMA3	C1QL1
NKX3-1	NDUFA9	ABCD1	CD74	CBR3	NOD1	PDZK1	MST1R
BIRC3	MCM6	SCML1	KIAA0040	STEAP4	GPR133	USP18	RTP4
FCRLB	GPR133	ST8SIA4	DNPEP	BLNK	IRF8	FBXO32	KLK6
FAS	IFIT2	ODF3B	KLHDC7B	ZMYND15	CAPN8	TNFRSF14	USP18
HS3ST1	IL18BP	CDK18	MR1	CLDN1	BIN1	PATL2	GALT
REC8	PLXNA2	STAT3	CA2	IFI27	TNFSF10	FAM26F	CMPK2
HERC6	LMF2	GPR115	MSRB1	PARP8	FAM26F	IL32	ERAP2
PML	TNFSF10	CD74	IDO1	HLA-DPA1	ZMYND15	KLHDC7B	PLEKHS1
AC083862.1	E2F1	PARP10	KRT4	PMAIP1	PHF11	KIAA0040	TGM2
CIITA	SLC25A22	OASL	SAMD9	ATF3	TFAP2A	IFI44L	CD274
LAMC2	PSMA3	MOB3C	SYBU	TUBB2A	TRIM22	MOB3C	NTN4
CASP7	CD274	USP42	TRIM26	CCL22	IL32	RAPGEF3	CEACAM5
BACH2	ANGPTL6	CDC45	GSTK1	PRRT2	ANGPTL6	C16orf98	IFI44L
GPR133	USP42	TYMS	ACSL5	FAM222A	STS	ODF3B	FAM26F
KIAA0040	ASS1	ATAD2	PARP10	NUAK2	BLNK	HLA-DQA1	IL15
CHRM1	TPRN	PLXNA2	USP18	LYSMD2	CMPK2	CALML5	IFI44
NTNG1	MTHFD1	MCM7	SCML1	AGPAT9	PRRT2	CEACAM1	TNS1
FLT1	CEACAM1	GSTK1	ACP2	STS	SYNPO	CERS4	MICAL1
CLDN1	PSMB8	CEACAM5	CMTR1	PITX1	GLRX	TFAP2A	C4B
PAX5	TMEM229B	IL15	USP42	USP18	GPR158	PYCARD	PMAIP1
RNF213	POMP	CHAF1B	GUK1	RAB19	IL12RB2	ACSL5	CCL22
ADM2	CMTR1	KIFC1	BATF	NTN4	ACSL5	ATF3	ATF3
CTSS	MOB3C	FLT3LG	TYMP	FJX1	TNFRSF14	MAPK8IP2	SLC27A2
FOXF1	DHTKD1	CDCA5	TRAFD1	REC8	RAPGEF3	BIN1	EXOC3L1
NUAK2	DDX60L	CAST	ABCD1	SYNPO	KLHDC7B	IL12RB2	ZMYND15
SDCBP2	ABCD1	CERS4	CDK18	HNF4G	TNFRSF11B	SCO2	PLEKHA4
NUB1	CASP8	ZNF618	C1R	PLEKHA4	IDO1	CELF3	SAMD9
DIO2	TRIM56	TCF19	RTP4	BST2	IGFLR1	SMTNL2	ODF3B
CASP8	C4A	USP18	TRIM56	TNS1	AKAP5	NUAK2	LIF
B2M	IFIT1	ACSF2	PAPSS2	MIF	N4BP2L1	GLIPR2	WDR25
FN1	ST8SIA4	TRIM38	TRIM38	MOB3C	SAMD9	CAPN8	SP6
ISG15	NOD1	FBXO6	GRM4	IGF2BP2	TNS1	CPT1B	BIN1
PLEKHG4B	CEBPD	RECQL4	HLA-DMA	FAM26F	CEACAM1	SP6	PRRT2
2022-09-06	LAMP3	ZMYND15	N4BP2L1	NTNG2	PSTPIP2	IGFLR1	RAPGEF3
MT2A	RHBDF2	RCN1	FOXC1	LIF	LYSMD2	DHX58	TNFRSF14
STAMBPL1	DYNLT1	IRF7	FBXO6	UBA7	IFI44L	RAB19	P2RX2
CHAC1	SLC9A7	HLA-DMA	C1QL1	RTP4	IFI44	FAS	C11orf35
CLEC7A	ACTG2	TRIM56	DDX60L	IL32	APOBEC3G	CEACAM5	ACSL5
MOB3C	MAN1C1	PRKD2	IRF7	SLCO5A1	GALT	AC083862.1	ST8SIA4
STEAP4	TIMELESS	IDO1	GBP5	PHF11	MDGA1	PRRT2	PSTPIP2
LRFN5	PCNA	ZWINT	HLA-DRA	C4B	TRIM5	TNFRSF25	FAM83A
LIMS2	TTC7A	IQGAP3	TRIM69	CLDN23	SLIT2	2022-09-06	GLIPR2
BIN1	TCIRG1	PKMYT1	SOX2	TGFB2	PLEKHA4	SLC22A31	HNF4G
TUBB2A	HLA-DQB1	FOXM1	REC8	NKX3-1	RAB19	EXOC3L1	NUAK2
HLA-DRB5	CADPS2	VWA3B	TNS1	EN2	IL12RB1	GPR158	EBF4
AMER1	IRF2	FAS	SLC27A2	IFITM1	LOXL2	SLC15A3	TFAP2A
HLA-DRA	LOXL2	RNF31	DEGS2	FOXF1	FAS	RBM43	PHF11
ENOX1	PSMG3	TRIM25	TSKU	TNFRSF11B	2022-09-06	GRM4	CEACAM1
PARP3	ACSS2	CADPS2	TNFRSF21	SOCS3	LIF	HPGD	KLHDC7B
STAT2	IL15	DDX60L	PSMG3	TNFSF10	PLEKHS1	GSDMB	GPR115
ADM	MAPK8IP2	C1QL1	HSH2D	RAPGEF3	ZNF385B	WBSCR28	IL12RB2
HELZ2	PLEKHG5	ACSL5	AC083862.1	HLA-DQB1	HLA-DMB	CHRNB1	BDKRB2
NAV2	GRM4	NCAPG2	MAN1C1	IFI44	GRM4	ERN2	ITPKA
CHSY3	BTN3A1	CALM3	MICAL1	TMEM63C	SMTNL1	GMPR	MDGA1
FRMD3	IDO1	MCM5	ARRB1	CEACAM1	NKX3-1	NUPR1	DHX58
C1QL1	IRF7	POLE	ANKRD13A	GBP5	SAMD9L	GADD45G	RAB19
MALL	BATF	SCPEP1	FRMD3	CFB	HLA-DQA1	TYMP	CHRM1
ETV4	C1QL1	KAT2B	FAS	SAMD9	ZBP1	RHBDL1	TRIM5
PSME2	FLT3LG	PLEKHG5	TCIRG1	MAN1C1	EMR1	LIF	IGFBP3
HS3ST3A1	PYCARD	IRF2	ADAMTSL3	PLEKHS1	HNF4G	NHLRC1	VWA3B
BCL6	POLR3D	PCNA	ETV7	KRT17	COL4A1	TNFRSF11B	TYMP
CAND2	RCAN2	PLBD1	PLA2G2A	COL4A1	FAM83A	MX1	GPR158
SCML1	ASF1B	UNC93B1	PLCH1	HLA-DPB1	VWA3B		CEACAM6
PLSCR1	MYO10	LIG1	SAMD9L	FRMD3	DHX58		GRM4
GAL	CA2	SLC9A7	PLEKHG5	HLA-DRA	PLA2G2A		ACTA2
SERPINB9	PLCH1	PODXL	SELL	PLXNA2	PLXNA2		AC083862.1
RILP	CDK18	PLLP	APCDD1	STOML1	NTNG2		CELF3
ITGA6	UBA7	DUSP10	ZNF618	C1QL1	CEACAM5		GSDMB
C4orf32	CCDC109B	POLA2	CXCL10	PLA2G2A	BHLHA15		C9orf169
NFE2L3	CTSS	FRMD3	RIPK2	CYP1A1	RUFY4		FAS
ARHGAP31	CHAF1B	PLCH1	VWA3B	SMIM5	GBP5		ACSS1
LGALS3BP	PKMYT1	TONSL	PLA2G16	RSAD2	ERP27		DUSP10
C1S	FAS	RSAD2	PRR15	IDO1	KRT16		ATP8B4
SYNPO	C16orf98	PHF15	ST6GALNAC2	CYP21A2	EXOC3L1		FSTL4
ZC3HAV1	POLA2	ANXA9	CBR3	PARP3	SLCO5A1		BTN2A2
HLA-DRB1	ZMYND15	MKI67	LMF2	EXOC3L1	CYP21A2		IL32
SAMD9	EGFR	RTP4	CTSS	ZNF385B			APOD
SPATS2L	MMP25	DHTKD1	CASP8	CEACAM5			GPC3
SLC7A5	ADPRHL2	CYLD	SLC9A7	HLF			TMEM40
OPTN	SOX2	MAOB	IRF2	PAX5			IL18
ALOXE3	ACSL5	AC083862.1	MUC16	SMTNL1			NPAS3
KSR1	SH3BP1	CENPM	GMPR	FAS			L3HYPDH
TRIM47	MCM10	RNASEH2A	BCL2L14	HLA-F			GNB4
STAT3	KLHDC7B	CTSS	SCPEP1	ACTL8			JAG1
CEBPD	SMIM5	GMPR	CCDC109B	ETV4			RENBP
IFIT1	SLC25A28	KLHDC7B	PLEKHS1	EDN1			C14orf159
ATP8B4	OASL	RCAN2	KIAA1462	CHRNB1			IL17RE
GJB2	BTN3A2	RAD54L	KRT3	HSPB8			RNF224
MSRB1	MAPRE2	ASS1	TSPAN15	TMEM158			SELL
TMEM158	TRIM38	MICAL1	CADPS2	TRIM22			NHLRC1
EGFR	PLA2G2A	FAM115C	RCAN2	UPP1			FST
ASNS	LYPD6B	ANKRD35	UBE2E2	DUSP10			ALS2CL
IGFLR1	SLC27A2	BATF	MYO10	CLCN4			WNT3A
MOCOS	CDC6	FEN1	WDR25	SOX18
ERAP1	CD74	CASP8	UNC93B1	ARHGDIB
ODF3B	ACSF2	HLA-DRA	TNFRSF11B	RNF144A
SP100	TRIM22	CCDC109B	FAM83E	MACC1
LAP3	TNS1	N4BP2L1	ERAP2	ANGPTL6
ELOVL7	CDC45	TRIM69	ACSF2	MRAS
GPR158	CYLD	ETV7	C4orf19	FCRLB
THEG	TUBB2A	SYNPO	MMP25	SEMA3E
SLC27A2	ASCL2	KIF2C	GNB4	KLHDC7B
SFMBT2	CTSO	HSH2D	LHX1	KCTD12
GAD1	MVB12A	BLNK	NEURL	MDGA1
PRUNE2	PDK3	CAPN9	MST1R	LEF1
SLC12A7	SMPD3	CDC25B	LIF	ACSL5
FBXO6	GSTO1	TYMP	SLC25A28	IL12RB2
PCDH8	ERAP2	MST1R	CERS4	DLX2
SMPD3	USP18	PSMG3	HLA-DQA1	PTGDR2
USP18	STS	CALML5	RMI2	SMCO3
RP11-211G3.3	DIO2	SAMD9	CX3CL1
FAM83A	WDR25	MUC16	FAM83A
TNFAIP3	GINS1	ACSS2	OLFML3
SYT15	HSD3B7	PLA2G2A	KAT2B
SLC7A11	ETV7	MAN1C1	TRIM2
BVES	IFI44L	TACC3	PARP8
ARSJ	TRIM69	CAPG	GPR113
RELB	RTP4	ERAP2	GSDMB
INPP1	CXCL10	FANCI	CTSO
OGFR	UBE2E2	ALPK1	BLNK
MYO10	DTL	PRRG4	IGF2BP2
ZNF385B	PRRG4	SYBU	MBOAT1
ICOSLG	ZNF367	CEACAM6	CLIC5
RNF19B	IRF8	TPRN	ENOX1
MAN1C1	FAM115C	C21orf58	ACTA2
RIPK2	CEACAM5	WDR25	HERC5
ADAMTSL3	KAT2B	ZNF367	GALT
AL137026.1	TFAP2A	CTSO	TNFRSF25
WDR25	MOCOS	TICRR	EGFR
LMO2	HLA-DPB1	MCM10	MAPK8IP2
HEG1	LAMB3	ZNF296	HPS3
MX1	CDCA5	APOBEC3B	PATL2
MYEOV	ODF3B	GALT	ZNF296
TNIK	VWA3B	LYPD6B	VIPR1
TAPBP	RSAD2	CIT	SDCBP2
TMEM40	ITGA6	TP73	PIM1
CHAD	ICOSLG	SAMD9L	PRRG4
MYD88	PHF11	MVB12A	RILP
NOD1	BIN1	C4B	RGS16
MVP	CXCL12	GSDMB	RAB19
TBC1D1	KSR1	FANCD2	ST8SIA4
KREMEN2	SP140L	ANKRD13A	ACER2
TLR2	GMPR	POLD1	CYLD
LRFN1	MST1R	GINS1	MAOB
UBE2QL1	GNB4	DEGS2	FAM115C
ULBP2	ADAMTSL3	MELK	CP
ZNFX1	FRMD3	CDC6	CXCL11
CXCL16	E2F2	CASP10	RP11-211G3.3
FJX1	NKX3-1	PRRT2	ALPK1
ZYX	FAM83A	CBR3	IFI44
CDSN	HLA-DMA	WDR62	MYB
BLNK	JAK2	BCL2L14	ADM
ZNF618	REC8	E2F7	B3GNT3
NGFR	FKBP11	NEURL	TMCO4
EIF5AL1	GLI3	E2F2	ITPRIP
SPRY4	PLEKHA4	CHTF18	CHAF1B
GFPT2	ORC1	2022-09-04	NKX3-1
TFAP2A	SDCBP2	GPC3	MVB12A
TRIM26	SCPEP1	RAD51	ETV6
IRF7	AC083862.1	C9orf91	PHF11
SYT12	SCO2	GPR124	RENBP
KIAA1462	BLNK	AURKB	HS3ST3A1
JAK2	KRT7	NCAPH	GLRX
HS3ST3B1	PJA1	STAP2	KSR1
ULBP3	RAD51	FAM111A	TESK2
TMEM140	CXCL9	UBE2E2	PYCARD
IFITM3	PLXNC1	ADAMTSL3	ANKRD35
SLC7A1	STON2	KIF18B	TLR2
RASGEF1A	KRT16	PLEKHS1	NUAK2
KARS	CAPN2	HLA-DQA1	CASP10
RAB32	NFE2L3	AC087645.1	SYNPO2
FAM222A	EID2	DOCK9	TNFAIP2
RHBDF2	PMAIP1	SLC25A28	BIN1
SP140L	ITPRIP	GLRX	CXCL9
MAFF	VIPR1	SPC25	HLA-DPA1
DOCK10	CLSPN	FAM83A	COL9A2
ST5	AMER1	PDK3	ACSS1
MAPK8IP2	GALT	GPR158	GPC3
CLDN23	GBP5	CA2	C4B
CXCL12	HLA-DRA	C18orf56	MAPRE2
TNFRSF21	CX3CL1	RAB19	FSTL4
TTC22	SAMD9L	FKBP11	PMAIP1
EXOC3L1	CASP10	RBM43	MALL
SCO2	GPR113	CLSPN	TRIM5
FHL2	STAP2	BIRC5	STS
LAMB3	GSDMB	AMOT	PRICKLE4
PFKP	ENOX1	CMYA5	LY6G6C
CA11	CBR3	TRANK1	ATOH8
MICAL2	MUC16	CDCA3	MAF
ALDH1A3	ALPK1	TNFRSF25	FBLN1
TYMP	C4B	TMCO4	NOV
CD44	GPR158	CEBPD	APOBEC3B
CA2	TMEM40	NCAPH2	FAR2
C8orf4	SAMD9	GNB4	TNFRSF14
PSMA6	DUSP10	GPR113	CYP4B1
PHLDA2	C20orf24	PATL2	S100P
ITGA3	RAB19	PYCARD	TFPI2
PSMG3	ZNF385B	TNFRSF14	ASPHD2
TNS3	NTNG2	ENOX1	PLAUR
SLC43A1	KIAA1462	JAK2	GLIPR2
FKBP5	FAM26F	ACTA2	AKAP5
IRF2	FAM222A	DTL	HNF4G
VIPR1	ANKRD22	SP140L	CLDN23
CTRL	CXCL11	STS	CCL17
JDP2	PRRT2	PER3	LMO2
ARPP21	TRIM5	GBP5	RBM43
ENC1	TCF19	RASGRP3	PLEKHA4
SMCO4	RNASEL	RAPGEF3	TRANK1
BATF	ASPHD2	ACBD7	SP140L
SLC25A28	TNFRSF14	PCGF5	SCO2
RBCK1	CYP1A1	LHX1	AMER1
GRK5	GLIPR2	SYNPO2	IL12RB2
ACP2	RASL11B	NRM	PRRT2
TNFRSF11B	GAL	RFC2	MYEOV
ACSS2	C1S	VIPR1	ADIRF
SLCO2A1	WDR76	IRF8	MUC20
NFKB2	PLEKHG4B	AKAP5	IRF8
ADPRHL2	GINS4	CENPH	INPP1
ACTN1	RILP	PLEKHG4B	GPR158
CYLD	SYNM	TESK2	WNT3A
ADAR	TYMP	IFI44	FAM26F
TRIM56	WDR62	PHF11	HS3ST3B1
PHLDB2	IGFLR1	MAPK8IP2	HPGD
COTL1	INPP1	FAM83E	NAGS
SERPINB8	IFNAR2	PRIM1	FAM179A
GMPR	TRIM29	GRAMD1C	S100A6
EDN1	CDCA7	RILP	TNFRSF19
TMEM229B	ACTA2	BRCA1	BTN2A2
USF1	ACBD7	ZNF385B	ZBP1
SMIM5	EXOC3L1	DSCC1	UBD
GLIPR2	HPGD	IGFLR1	MX2
POLR3D	SEPTIN4	TRIM5	CETP
USP42	PLAUR	ASPHD2	NKX3-2
SLC1A4	ATP10D	FAM111B	SMTNL1
SMAP2	GINS3	MLF1IP	PLEKHG4B
CAPN2	IFI44	C17orf72	MOCOS
KIF12	CTSE	BIN1	IFITM10
MUC1	HS3ST3A1	HERC5	HLA-DMB
YARS	KLHL23	HLA-DMB	PCGF5
C3orf52	N4BP2L1	HELLS	NTNG2
AK4	BCL2L14	SYNM	CTSE
ACTG2	KCNK2	CDKN2C	PAX5
MYADM	ADM	CX3CL1	TNFAIP3
C1QL4	GAD1	HLA-DPA1	CACNA1C
MARS	LIF	CD97	OXGR1
SLC25A22	E2F7	NTNG2	PKIB
PHGDH	GSG2	GK	RAPGEF3
SH2B3	PLLP	SH3BP1	RASGRP3
HIVEP3	NUAK2	E2F8	L3HYPDH
SPHK1	PAX5	NKX3-1	EXOC3L1
PSME1	CD7	HS3ST3A1	ART1
DLGAP3	LRFN1	RNASEL	MYO3A
TRIB2	EXO1	RAD51AP1	DHX58
PSTPIP2	RASGRP3	EXO1	ZNF750
CYP4V2	SMTNL1	GSG2	RP11-93B14.6
RASD1	PRICKLE4	MAPRE2	CACNG6
MVD	GMNN	LHX2	SPTLC3
RNF144A	AKAP5	NKX3-2	C8orf4
SOGA2	DHX58	OLFML3	CD82
ETV6	SYBU	BTN2A2	ZNF385B
VGF	PAXIP1-AS2	KSR1	CALCRL
ALPK1	ADA	GINS4	TLR3
SCFD2	ITK	SLC27A2	KLHDC7A
SEMA7A	PLA2G4F	CYP4B1	JAK2
ACOT7	TTLL6	HAUS5	KCNK5
KRT7	EMR1	PLXNC1	CASP4
PITX1	HLA-DPA1	PRIM2	FAM149A
ITPRIP	MLF1IP	SKA3	PLA2G10
NOL6	DSCC1	CALCRL	SLC2A12
BEGAIN	KRT17	PRICKLE4	AIM2
HMGA1	ZBP1	CNIH2	CMYA5
FOXC1	CDC25A	SMTNL1	ARSJ
AGPAT9	RP11-211G3.3	RP11-211G3.3	TRIM31
LOXL2	FCRLB	REC8	ROBO3
TPRN	L3HYPDH	RIBC2	CD7
ARL4C	GLRX	C4orf19	ATP8B4
CEBPB	ST5	MAF	CAPN8
IL17RE	IL12RB2	CD7	IL12A
C16orf98	TENM4	LMO2	MGP
SFN	SEPTIN6	CLDN23	CLEC7A
MON1A	ATP8B4	NAGS	CHAD
CLIP2	BVES	AMER1	IL17RE
GALNT18	HS3ST3B1	CXCL9	FBXO39
GPR113	HNF4G	ADM	IL1RAPL2
ANKFY1	MYB	GMNN	FAM167B
PYCARD	PATL2	C16orf59	GK
CNKSR3	TFPI2	WDR76	CNDP1
TRIM25	MYCN	IL12RB2	HLA-DOA
S1PR2	PRUNE2	MX1	MMAA
CCDC109B	CHRM1	WNT3A	TTLL6
DAB2IP	C3	ZBP1	CYP1A1
PHF11	UBD	MOCOS	C17orf72
THBD	NKX3-2	CHAD	BIRC3
SLC35F6	CHSY3	ROBO3	CHRNA10
PRKD2	SYNPO2	MYO3A	S1PR2
MTHFD1L	CCL17	CCL17	C14orf159
IGF2BP2	ANKRD35	CDCA2	SEPTIN6
GLRX	MYO3A	KLHDC7A	44078
NTN1	NAMPTL	GAD1	ANXA2R
TSKU	CLEC7A	C17orf53	TNIK
C1orf170	RUFY4	HPSE	ADRB1
TUBB6	GPC3	ORC1	HEG1
STOML1	MX1	MYB	TRIM29
KCNK2	CALCRL	IL17RE	P2RX5
GUK1	HLA-DMB	MUC20	STAT5A
FDPS	SLC44A3	ACSS1	GSDMC
KIAA1217	CASP4	KIF24	MX1
MOV10	SPTLC3	FAM26F	ATP10D
SLC36A1	WNT3A	EMR1	KRT16
MST1R	DKFZP434E1119	ANXA2R	PIF1
MRAS	STAT5A	HNF4G	FOXI1
FAM195B	IL17RE	RASL11B	FCRLB
PRRG4	XIRP1	SPTLC3	SMCO4
LARS2	IL18	GINS3	GRAMD1B
TNFAIP8L3	TMEM255B	CETP	EMR1
SLC6A9	CETP	ESCO2	NPR1
GRM4	GRAMD1C	ADC	PKD1L2
ZDHHC14	ADPRH	SLC25A45	XIRP1
TUBA1C	BTN2A2	HPGD	LIPT1
MAF	ARSJ	PAX5	CYP4V2
SEC14L2	HLA-DQA1	CENPK	SLC12A1
APCDD1	NAGS	ATP10D	ANKRD22
LRP8	UGT8	HS3ST3B1	GRAMD1C
ZNF462	HPSE	NOV	RHBDL3
JAG1	LRFN5	TTLL6	NUDT6
DNPEP	CPQ	EXOC3L1	STX11
ADA	CLIC5	C17orf100	FAM65B
RPS6KA4	C8orf4	HIST2H2AC
ITPRIPL2	SMCO4	ADAMTS6
RUNX1	TLCD2	CDC25A
BOP1	ZNF488	DPP4
SYBU	S1PR2	TLR3
WDR1	FAM111B	RUFY4
DAPK2	CYP21A2	HLA-DOA
LRRC59	GSDMC	CXCL10
C19orf12	NOV	DUSP15
TUBB4B	GRAMD1B	C14orf159
PXDC1	MX2	CFH
IL17RC	LAPTM5	GRAMD1B
ME1	IL12RB1	TRAIP
FLNB	COL4A1	HPN
CHAF1B	FAM167B	PLA2G4F
LMO7	RAMP3	CLIC5
ATF3	CHAD	NAALADL2
IFI6	FAM212A	MX2
FYN	CFH	NRK
HDAC4	C17orf100	ERCC6L
EHD2	ADC	SHCBP1
ASCL2	LMO2	UTS2
DPYD	AIPL1	SGOL1
JAZF1	OXGR1	LY6G6C
SDC3	GK	SEPTIN6
GLI3	IL12A	FKSG48
RUNX2	OLFML3	ATP8B4
LYSMD2	LY6G6C	CDCA7
PHF15	C17orf72	CD82
SHANK3	HRCT1	MMP25
TTC7A	RIBC2	ARHGAP33
C12orf44	PCDH8	MND1
C9orf91	CYP4V2	CASP4
EHD1	DPP4	AC004381.6
PCK2	FOXF1	C4orf21
LMF2	FYB	SLC2A12
MPV17L2	CELF3	FCRLB
IFNAR2	P2RY1	CYP21A2
RNF149	WDR86	FAM149A
OSGIN1	CCL25	ANKRD22
STMN3	CLC	RENBP
NFKBIE	NIM1	DIAPH3
LRFN4	HTR1E	SYNE1
PHLDA1	NTF4	RP11-93B14.6
THSD4		PLSCR4
FAT1		CHRNA10
MFSD12		CXCL11
EPHA10		ART1
PRRT2		ENTPD8
GPRC5B		PKIB
PDLIM7		SYTL3
ABLIM2		PLEKHA4
IRF3		SDCBP2
VAV3		CHRM1
CD97		WDR86
RAB36		NRGN
LCP1		PMAIP1
GARS		IL1RAPL2
DUSP5		NAMPTL
IL27RA		UBD
CNDP2		PYY
EHD4		CACNA1C
ACTB		KRT3
TNFAIP2		ACACB
CAST		S1PR2
CCDC86		SKA1
WDR4		DHX58
PSMG4		CELF3
CTPS1		C3
PATL1		CHSY3
HSPA12A		CCM2L
TPM1		OIP5
GPR37		FRMPD3
C2CD4C		LIPT1
MR1		FOXF1
GRAMD3		SMCO4
PAPSS2		TLCD2
GOLGA7B		GIMAP2
NHEJ1		AKAP7
TUBB3		TENM4
CCDC71L		TMEM255B
RGAG4		CLEC7A
SCARA3		IL12RB1
TRAFD1		RDM1
TRIM5		OXGR1
ARID5B		LPAR5
KCTD5		TTC22
GCLM		ST5
ST3GAL1		SLC12A1
ACTA2		APOBEC3G
PYCR1		IL18R1
TRIO
CHRNB1
RNF114
PLA2G4C
ST8SIA4
LRRC3DN
PDLIM1
CALCOCO2
PPP2R2C
DOK7
MAP2
ARID5A
PLEKHN1
TIFA
LRRC3
DUSP10
CEACAM5
FLNA
IFITM10
KLHL23
RGS10
LSR
C5orf15
OSBPL10
MVK
TRIM38
RRP12
SH3BP1
TNFRSF10A
PALLD
ZC3H7B
ACTG1
SPTBN1
NDUFA9
PREP
ITGB8
MSX1
SLA2
SLC9A7
MB21D1
SOAT1
ABCD1
CADPS2
WSCD1
EID2
CPNE2
TMEM51
PJA1
PPARG
CNN2
SDSL
SDHA
PPRC1
IKBKE
L3HYPDH
ASS1
LYPD6B
RMDN3
MRPL14
CARS
CCDC102A
FAM84A
BCL2L12
PGP
MYBBP1A
VCL
MTHFD2

## Sheet: Supplementary_Table S10
HD (log2foldchange>1, padj<0.01)				E2 (log2foldchange>1, padj<0.01)
6h	12h	24h	48h	6h	12h	24h	48h
TSC22D3	TSC22D3	LXN	PHLDB1	BTG2	BTG2	STC2	ADCY1
YPEL3	WWP1	CRISPLD2	CPE	TSC22D3	SPEG	TMEM64	LONRF2
TP53INP1	ALCAM	PGM2L1	PREX1	YPEL2	SERPINA3	COL12A1	RAMP3
YPEL2	PGM2L1	TUBA1A	FSCN1	YPEL3	RGS22	SERPINA3	CLSTN2
BTG2	NPNT	PHLDA1	SMTN	KLHL24	SCNN1A	ADCY1	SERINC2
BMF	PHLDB1	ITGB6	FBN2	ADAMTS19	YPEL2	ADAMTS19	TMEM181
BCAS1	DHRS3	EPHA7	MME	DEPTOR	ZNF469	SYT7	RGS22
CCNG2	EPHA7	SERPINA3	TUBA1A	PDCD4	MB	ELOVL2	EPHA7
KLHL24	GPR126	MME	STON1	CCNG2	NYNRIN	LONRF2	COL12A1
PSCA	BTG2	MEX3A	LXN	SPEG	DOCK8	NECAB1	GRB10
PGM2L1	TTC3	AGR2	PGM2L1	TP53INP1	METTL7A	THBS1	NPY1R
EIF4A2	LXN	HSPH1	FZD8	SOCS2	COL12A1	ZNF469	RASSF8
SERINC1	ADAMTS19	GPR126	MEX3A	PBXIP1	PIK3IP1	MSMB	CAV1
EPHA7	SH3YL1	PHLDB1	MB21D2	TULP4	MSMB	KIAA0226L	PLCXD3
LDLRAD4	LDLRAD4	PREX1	MTSS1	GPER1	PHLDA1	EPHA7	PPM1E
SLC38A2	GFRA1	FBN2	CRISPLD2	PHLDB1	PLEKHH2	SHANK2	AHNAK2
PCMTD2	IGFBP5	TRIM16	MEX3B	PPP1R3C	CGNL1	TMEM181	ELL2
HBP1	ZBTB10	THBD	NELL2	FAM171B	FAM171B	REL	F2R
SLC38A1	MME	MEX3B	MAP1B	BMF	TBX4	MMP16	SACS
STAG2	DMRTA1	PDE1A	NT5DC2	YPEL5	NFATC4	CCDC85A	MMD
CHD6	FOS	DMRTA1	MAOA	CDK19	RP11-122A3.2	SLC16A2	COL21A1
PDCD4	PTGER4	TGFBI	DCLK1	NYNRIN	KIAA0226L	OLFML2A	OLFML2A
FAM102B	SYT1	BZW1	ANXA6	METTL7A	STRA6	MTX3	BBS10
WWP1	KLHL24	DDX21	TREH	C6orf141	LDLRAD4	KIAA1549	PHLDA1
DHRS3	UBL3	CBWD2	MMP16	MBTD1	SLC1A2	RASEF	MSMB
ADAMTS19	SERINC1	MTSS1	PDE1A	SEMA6C	EPB41L4A	PLCXD3	MBNL2
FAM214A	AKR1C3	GALNT1	COL12A1	NFATC4	MYCL	EFR3B	ZNF566
RBL2	GABBR2	SEPT11	DHRS2	MYCL	COL21A1	CLSTN2	EVI5
NBR1	NFKBIZ	STC2	SEPT11	MAGI1	SERPINA5	FAM171B	ZNF239
STON1	GALNT1	INPP4B	RGL1	SASH1	PLA2G10	SASH1	TMEM26
UBL3	RASEF	GABBR2	THBD	AFAP1L2	IGDCC3	MICB	ZNF607
ALCAM	MMP16	MBNL2	DMRTA1	HCAR1	TLR5	LAMA3	ZNF675
IGFBP5	STON1	STON1	EPHA7	PCMTD1	TNFRSF11A	VDR	DCLK1
PPP1R3C	DOCK8	DRD1	PTGER4	SALL2	PGM2L1	INPP5F	ONECUT1
NPNT	INPP4B	NELL2	SLC16A2	PLCXD3	FSIP1	PHLDA1	FSIP1
DMRTA1	WDR52	PTGER4	TGFB3	RASA4	TCP11L2	DIXDC1	MGP
SIX4	MEX3B	MMP16	MATN2	FAM214B	DIXDC1	IGDCC3	KIAA0226L
SH3YL1	PRKG1	DHRS3	AMIGO2	B3GNT5		CDC42BPA	FAM126A
HMGB2	SLC39A10	CCDC83	GPR98	LDLRAD4		SCML2	CCDC39
PHLDB1	DST	ZNF146	TMEM2	CGNL1		PABPC4L	TMEM182
DHX40	CRISPLD2	CPE	HSPH1	PGM2L1		TMEM26	LIFR
CDK19	ERBB4	RRP15	GCNT1	NFKBIZ		PTPRE	TPTE
ABCA1	FOSB	RGL1	GPRIN3	CEP70		ZDBF2	ZNF429
ZKSCAN1	MBNL2	GEM	GEM	KIAA0226L		SERPINA5	ZNF180
GPER1	PLIN2	MAP1B	CISH	SSTR5		ATRNL1	ZNF793
FXR1	PHLDA1	PRKG1	PABPC4L	NPHP3		SP4	ZNF322
PSD3	GALC	MAOA	CBWD2	ANKRD36C		MMD	AOX1
TTC3	FAM171B	NLN	SERPINA3	COL12A1
ZBTB10	CDC42BPA	STK38L	PLCE1	PIK3IP1
SYT1	NPHP3	TPD52L1	NPHP3	KLF9
RMND5A	C7orf41	CLDN1	CLSTN3	ARID4A
RB1CC1	ATP8A1	CISH	CDC42BPA	GOLGA8B
KYNU	TGFBI	AMD1	PRKG1	PTBP2
BNIP3L	ZNF84	ZNF286A	PDE3B	ZNF700
YPEL5	CLK1	LONRF2	APLP1	THAP2
CALCOCO1	RB1CC1	ACHE	VTCN1	ZCCHC24
ZC3H11A	SYTL5	SGPP1	DST	SLC1A2
MBTD1	PPP1R3C	MITF	DRD1	COL21A1
IL1R1	LONRF2	WISP2	NBEA	ZMAT1
AKR1C3	NECAB1	PUS7	WDR52	GDPD1
AHSA2	ZNF146	COL12A1	PDE5A	GOLGA8A
RRM2B	SLC38A2	TREH	KCNMB4	PRSS22
CLK1	NIPAL2	RRS1	DNM3	TREH
HSDL1	CBWD2	GCNT1	TFF1	PSCA
CRY2	HS2ST1	CSTA	ITGB6	ZNF354B
ERBB4	SOCS2	PDE5A	ARL15	BEX4
PNRC2	ZNF117	PLCE1	MFGE8	C11orf54
TOP2A	DLC1	CBWD1	NKAIN1	ZNF117
HILPDA	ITGB6	DNAJC12	DNAJC12	MARCH1
ARMCX3	PIK3IP1	GPR98	ALCAM	ARHGEF25
CSE1L	GPR98	GADD45A	SUSD2	PALM3
DCP2	JMJD1C	AOX1	RIMS3	EFNB3
UBA5	FBXL3	GPATCH4	WISP2	ADD3
NPHP3	TMPRSS2	HSPB8	SDC2	C17orf103
HS2ST1	HINT3	ZNF354A	HSPB8	CCDC146
RNMT	RGL1	DLX2	STXBP4	ZNF396
CGGBP1	CHML	FHL2	KCNK15	PSD2
PLIN2	SOS2	MUC3A	MCC	PUS10
PHF6	PDE5A	RHOBTB1	KATNAL1	FAM184B
CBWD2	CERK	SDC2	F2R	ANKS1B
ZNF117	ZNF286A	SLC7A11	TMEM168	RP11-122A3.2
SYF2	APC	GPNMB	DLX2	CYP2W1
RWDD2A	PDE1A	DCLK1	ACHE	NSUN6
FAM171B	PHTF2	FAM189A2	PON2
LUC7L3	SLC6A14	LTV1	LRP4
MRFAP1L1	MECOM	NFKBIZ	GALNT1
TBC1D15	AMOTL1	DST	ZNF91
ACAD11	MAOA	DHRS2	AASS
JMY	DOCK11	OTUD6B	ZNF146
C1orf63	RWDD2A	TMEM168	MBNL2
ZNF146	TREH	STAB1	ADRBK2
RASEF	CSTA	FLRT3	DIXDC1
TRPS1	ACHE	ELOVL2	C2orf76
INSR	EPOR	WDR52	USP2
PGM3	NELL2	ASPHD1	DOCK4
DPY19L4	EML5	VTCN1	FILIP1L
FZD6	SLC35A3	AC079354.1	RIMS4
NR1D2	ACADSB	MECOM	ZNF737
EIF2A	FAM172A	DNM3	PRRT4
ATP8A1	MBNL3	NANOS1	NDRG4
SLC35A1	PDE3B	SLC26A7	LDLRAD3
ARID4A	CISH	LRP4	DLC1
ATP6V1C1	BLOC1S6	TP63	SLC26A7
FBXO3	NBEAL1	PABPC4L	SLC30A4
SBNO1	FAM189A2	BLOC1S6	VDR
PHTF2	ABLIM1	DOCK11	ZNF286A
SCAMP1	SEMA6C	MTX3	ASPHD1
GALNT1	TAF1D	STXBP4	MITF
UBN2	CBWD1	RUNX2	ZNF248
LTN1	SHPRH	CHD5	SLC27A6
ZNF704	ZBTB37	AC006486.1	HBEGF
ANK3	CRIPT	LIMCH1	AOX1
PAIP2	C10orf118	KLK6	CPNE4
APAF1	FLRT3	FILIP1L	C10orf118
MSH2	KCNMB4	GPRIN3	CRYZ
SNX33	LRP4	SEMA3D	DSC2
ARFGEF1	CALB1	SERPINA5	AC079354.1
TOM1L1	OTUD6B	SLCO2A1	CHN1
SESTD1	PLEKHH2	STRA6	AHNAK2
MMP16	SLC16A2	DNAH5	MUC3A
TRIQK	ZDHHC17	KANK1	SNX25
HECA	ZNF91	SLC16A2	PCDHB3
FOXN3	MITF	HBEGF	ARHGAP24
ATP6V1D	BDKRB2	CYP24A1	ZNF117
BRWD1	TTC37	NT5E	ECEL1
CRIPT	GEM	DEPTOR	ZNF566
TFDP2	CLK4	MMD	ATP8A1
NEMF	DNM3	DOCK4	RAPGEF4
TUBD1	STXBP4	ZNF286B	PCDHB16
AASDHPPT	GPRIN3	VAT1L	CDK5R1
ATG2B	ARHGAP29	SERPINA12	NBEAL1
NCAM2	DCDC2	CBWD5	SERPINA12
KCNJ3	COG6	GPR161	CYP24A1
C6ORF165	EFNB3	WDR35	DOK1
AC117834.1	DRD1	ZNF30	APBA1
PNISR	CSPP1	KIF21B	REEP1
GALC	VTCN1	RIOK1	CCDC167
TANK	ZNF37A	ZNHIT6	GPX8
NRIP1	B3GNT5	NOC3L	STAB1
FAM63A	ATP2B1	MUM1L1	THNSL1
PNPLA8	SNAI1	FOXD4L1	ZNF84
HLTF	MTX3	HCN4	GARNL3
PIK3IP1	DLX2	SRFBP1	ZNF525
PLOD2	ZNF248	ZNF440	MSRB3
SEMA6C	DNAJC12	ZNF25	DPYSL4
SLC39A10	SORL1	MCF2L2	SRPX
UPF3B	NAA16	F2R	PTCHD4
MPP7	PLCE1	ZNF525	SEMA3D
FBXL3	ELOVL2	LPPR3	ZNF26
C17orf103	NANOS1	C2orf76	RHOBTB1
BRD8	SEMA6A	ZNF121	ONECUT2
SPICE1	AOX1	ONECUT2	TFPI
UBXN7	ARC	PTCHD4	NOVA1
SPOPL	DYNC2H1	GAL	ZNF286B
PTGER4	CHM	ZNF365	CHML
ZMYM2	ZMAT1	ATG4C	HOPX
OSBPL9	MYSM1	FAM126A	HSPA4L
NFKBIZ	DOCK4	OXTR	ZNF253
RILPL2	MUC3A	BCL11B	KIF21B
TMPRSS2	AHI1	ZNF804A	ZSCAN30
GPD1L	AASS	PLCXD3	BOC
MGAT4A	WDR35	KLHL15	FAXC
FAM172A	MMD	GPC2	TMEM170B
MECOM	IGIP	ZNF26	TMOD2
DSCAM	MCOLN3	IL6R	ZNF449
MAGI1	ARID3B	VIM	FOXD4L1
SYCP2	PLCXD3	ZNF880	RASSF2
SOS2	FILIP1L	SNAI2	MCF2L2
ATXN3	DIXDC1	ZNF239	BDH2
KIAA0430	ATM	CCDC181	CEP97
SKIL	HNMT	GNA14	ZNF709
FAM160B1	FOXD4L1	TMEM158	CCNJL
CERK	SPEF2	IL27RA	OXTR
COL4A3BP	LSMEM1	SERF1B	GRIK2
MED23	CRYBG3	NKAIN1	GPNMB
ZFYVE16	TMEM170B	RAI14	APLF
FNIP1	GREB1L	ZNF566	PI15
KDM3A	IFT80	AASS	ITM2C
ZDHHC17	KLHL15	DPY19L2	VAT1L
ARHGEF19	CARF	REG4	NAV3
MME	HBEGF	ALOXE3	LRP12
DDX46	MCF2L2	SPRY4	AC006486.1
RASA1	G2E3	KLHL13	SERPINA9
AP5M1	PLA2G10	AADAT	CGA
SREK1	ONECUT2	CDK5R1	GPR126
GPATCH2	ZNF286B	METAP1D	MUM1L1
CREBRF	TCHH	CRISPLD1	CEP85L
SLU7	TM6SF1	CALB1	GPR155
NDRG1	CCDC154	NTSR1	UPK1A
FZD3	RP11-122A3.2	HOPX	ZCCHC11
CHURC1	STAG2	SLC18A2	ZNF229
PCMTD1	ANKRD26	TOX2	ZNF440
BOD1L1	SOX6	DIRAS2	GPR161
FBN2	SEPP1	HRK	DNAH7
ZNF638	ZNF14	LSMEM1	ANKRD18A
NUSAP1	ZNF780B	KCNF1	LSMEM1
ZNF33A	ZNF594	KIAA1024	SMOX
TMF1	ENTPD3	DPYSL4	ZNF555
CENPC	TPTE	BTBD11	DPY19L2
SMAD5	SMIM8	GPAT2	TOX2
PPIG	TMEM56	CXADR	CLDN6
HSDL2	CEP70	ZCCHC12	AFAP1L2
ANP32E	NSRP1	DUSP6	CSMD3
SECISBP2L	SLC16A7	AL031663.2	ZNF30
SNX2	GPR161	IQCJ-SCHIP1	ZNF260
AMOTL1	NRP2	CD37	LPPR3
PRPF40A	CACNG8	NR3C2	ZNF615
HCAR1	VAT1L	MROH2A	ZNF573
LCOR	LAG3	ADAMTS7	TUBB4A
CLK4	PABPC4L	ULBP1	CTC-786C10.1
DZIP3	VEGFC	CD302	SLC7A11
ABCA5	CCDC152		PTPRQ
CRBN	AC079354.1		CACHD1
KAT6B	VDR		GPC2
TBC1D23	LRP12		FSD1L
C7orf41	ZNF10		VASH2
NEK7	GPNMB		DNER
SEMA5A	FSD1L		MTMR7
METTL14	ZNF605		TMSB15B
NOP58	SERPINA12		CD37
ABCG1	ZNF25		FAM184A
ARL5B	RAPGEF6		HCN4
ARRDC3	ZNF567
TRIP11	CGNL1
RALGPS2	GOLGA8B
TNRC6B	ARHGAP24
KCNMB4	ZNF550
ZNF83	ZNF235
PTBP2	CRIPAK
GLT8D1	RAPGEF4
ZNF33B	SLC18A2
SYTL5	PDK4
SMC4	ZDBF2
GPR98	BCL11B
TFAM	HMGN5
MANBA	OVOL2
EPOR	HTR1D
TGFBR1	CSMD3
RSF1	FAM167A
TTC37	BIVM
SASH1	COL2A1
PDE7A	ZNF449
BLOC1S6	SERPINA9
OXR1	CYP24A1
LCORL	ZSCAN30
ZBTB44	ADD3
WNT2B	RIBC1
MFN1	SLC26A7
ZFC3H1	EPHA6
ING4	CLEC2D
POLG2	CTC-786C10.1
KLF9	RGS2
PDE5A	CEP85L
RBAK	AC006486.1
SLC30A9	PIBF1
ZNF84	TBX4
FAM179B	SAT2
HINT3	PCDHB12
DCUN1D4	AMN1
PHF3	GPRASP1
DENND4C	COL28A1
C2CD5	AK9
USP53	WDR17
POLI	ZNF615
JMJD1C	ZNF891
RMND1	ST6GALNAC5
C5orf42	ZNF880
BNIP2	HIST1H4I
ZNF277	GPC2
DBP	DNAJB4
RGL1	FAM184A
CCDC14	RPGRIP1L
DOCK4	MIPOL1
WRB	CEP97
TGFB3	SLC30A4
MTIF2	SERPINA5
GRB14	GPX8
AC114546.1	C11orf1
WDR19	FBXO15
SMC3	SRPX
ARL15	AL031663.2
HSD17B11	DPY19L2
PRKG1	ABCA12
SNX13	ZNF711
ERI2	MUM1L1
PPIP5K2	PDGFRA
GOLGA8A	ZIC5
SEPSECS	ZNF304
BAZ2B	SEMA5B
NECAB1	ZNF850
ORMDL1	VASH2
FAM214B	TSPAN10
KNTC1	DDX43
SLC35A3	NIPSNAP3B
CMTR2	SAMD13
NKTR	CRISPLD1
TMTC3	PDGFC
TRIM52
ESCO1
SH3BGRL2
APC
DST
TRIM23
FAM117B
ZNF616
C11orf54
NUDT7
MPDZ
THAP5
FAM45A
ZNF654
ZNF248
MPHOSPH9
N4BP2L2
MTX3
MIS18BP1
ASNSD1
CLEC2D
NOL8
MTERFD3
CAB39L
DLC1
SPAST
TMEM135
B3GNT5
CWC22
EML5
PAXBP1
ZBTB26
CCDC154
LYSMD3
SMARCAD1
PDE1A
PHF17
PRPF39
ACVR2B
TREH
TSNAX
ACADM
MYSM1
TTC21B
DNM3
UHRF2
ACADSB
PTGR2
SPATA7
C1orf27
C5orf51
LMAN1
FAM98B
THOC1
PDE3B
CEP57
C10orf118
EFHC1
KIF11
NT5E
SNRNP48
PKD2
EXOSC9
SLC3A1
TMEM168
ATM
CEP192
LMBRD2
NBEAL1
AUH
STXBP4
ORC3
MTERF
DNAJB14
CCP110
DOCK11
GSTCD
IFT80
DOPEY1
DACH1
CEP170
C7orf60
CXorf23
DSN1
DYNC2LI1
CHML
BEX4
SRGAP3
PRG4
NARG2
PLCE1
ANKRD26
NAA16
KLHL8
SCAI
MBNL3
DIS3
SMC2
GNE
DBT
CCDC28A
KCNJ8
ZMYM5
ZNF182
ZMAT1
AC090186.1
KLHL28
RICTOR
ZRANB3
SAMD14
DLGAP5
RIOK2
PKN2
TCP11L2
ZNF737
ADAM22
CRYZ
DYNC2H1
NEB
ANKRD12
AC079354.1
ANKRA2
GPAM
OTUD6B
GCC2
PUS10
GJB7
ZNF845
PIK3C3
HSPA13
POT1
OTUD3
PCCA
CENPF
GABRP
ZFP14
FCHO2
ABCD3
G2E3
CCDC132
AK7
CDC40
PALM3
DNAJC12
PRRT4
GOLGB1
SALL4
ATF2
SF3B1
KANSL1L
REL
DEPTOR
NDC80
METTL18
PPWD1
ZSCAN30
DCDC2
SHPRH
ZNF644
RABGAP1L
ADD3
MCF2L2
CSPP1
GABARAPL1
USPL1
ZNF594
FRA10AC1
ZNF766
PAQR3
MANEA
BIVM
ARL14EP
UHRF1BP1L
NUDT12
RRAGB
ZNF292
PNPLA7
HMMR
PLCXD3
R3HCC1L
ZNF14
SENP7
TPTE
MYCL
C5orf54
WDHD1
EVI5
FIGN
AFAP1L2
CHIC1
ZNF260
ENPP5
ZNF680
FBXL4
TRMT11
ATG4C
WDR52
ZWILCH
RAPGEF6
PPM1K
ZNF550
KLRG2
ZNF564
SDCCAG8
FBXO8
TWISTNB
COL28A1
ZNF780A
PMS1
ASF1A
FLRT3
CHM
HOOK1
KIAA1407
ANKRD18A
ZNF181
TMEM161B
ZNF20
RCBTB1
DEPDC1
ZNF701
POLK
C2orf27A
EPHA3
CARF
PRPF18
ZNF350
ASPM
HOXC11
NSRP1
GPNMB
CEP120
CEP70
MRE11A
SLITRK6
TTC14
AASDH
CASC5
FBXO32
FGFR1OP
RP11-122A3.2
ZNF180
ZC3H8
KLHL13
MLH3
CEP44
FUT9
FANCM
CNTRL
ZNF449
ZNF268
WDR89
KIAA0586
SMPDL3A
FRAT1
ZFP30
PTAR1
MTBP
AK9
PBK
ERCC6
LACTB2
ZNF572
ZNF189
TRPC1
OSGEPL1
PRRT1
HELQ
GOLGA8B
CCDC152
NPAT
ZNF23
HNMT
PLEKHM3
ENPP4
ZNF611
LIFR
ZNF614
ZNF490
BHLHB9
LZTFL1
IGIP
TPR
CEP97
ZNF302
SH2D3C
WDR35
ZDBF2
KBTBD3
NAIP
INPP5J
HIST1H2BF
SPEF2
NMRK1
RP11-159G9.5
ZNF440
HSF2
TCHH
KLHL15
C9orf85
TDRD3
SNAPC1
OVOL2
SORL1
DHFRL1
METTL15
RAD54B
LRRC40
PROCA1
HIST1H4I
ZNF354B
USP45
SLC26A7
ZNF567
KRBA2
OPHN1
ENTPD3
ZNF91
CCDC39
FAM200A
ZNF780B
SOX6
THOC2
GPR132
PARPBP
FAM13A
ZNF30
NOVA1
KIF14
ZNF813
TRPM7
PKD1L2
KIAA1731
IGSF10
NCAPG
CARD8
RP11-159D12.5
TRIM17
HMGN5
CRYZL1
KATNAL1
CENPE
ZNF624
ZNF266
ZNF792
LRP1B
LYRM7
ZNF808
CTC-241N9.1
WRN
ZNF431
ZNF184
BCL11B
DCLRE1A
HIST1H4E
KIAA1586
VAT1L
AL391152.1
RP11-111M22.2
ZNF432
RANBP2
ZNF879
TTK
TYW3
ZIC2
FOXD4L1
FBXO15
ZNF615
GPAT2
SPDYE2
RUNDC3B
ZNF286B
UFL1
C9orf72
AGAP8
ZNF782
C7orf63
C10orf10
SWT1
C2orf74
KIAA1377
CSMD3
DIXDC1
TIMM21
C1orf192
WDR78
FAM227A
ST6GALNAC5
CEP152
GOLGA4
TM6SF1
CEP85L
RNF219
FAM227B
ZNF816
ZNF234
ZNF345
STK31
HSPA4L
TTC23L
FPGT
NFATC4
HAUS1
HCAR2
ZNF678
AP000349.1
STAT4
ENPEP
ADAMTS13
GPC2
ZNF605
SSTR5
RNPC3
SPATA17
ZNF607
REEP1
SCAPER
PI15
EMCN

[truncated: 3 more sheets: Supplementary_Table S11, Supplementary_Table S12, Supplementary_Table S13]
